# Supplementary material for: A noncanonical AR addiction drives enzalutamide resistance in prostate cancer
Source: Nat Commun. 2021 Mar 9;12:1521. doi: 10.1038/s41467-021-21860-7 (PMC7943793; doi:10.1038/s41467-021-21860-7)
Supplement: Supplementary file 4 — Supplementary Data 1 [file 41467_2021_21860_MOESM4_ESM.xlsx]

## Sheet: Supplementary Data 1
Supplementary Data 1. Upregulated genes associated with ARBS-gained CpGi. Differential gene expression analysis was conducted using edgeR (version 3.6.8).
gene	logFC (Score)	logCPM	PValue	FDR
LUZP2	3.62158	6.37351	7.66909e-183	8.81419e-181
DYRK3	2.10251	3.04992	5.38842e-60	1.72121e-58
ID1	2.09823	5.68104	4.88601e-70	1.79557e-68
PFN2	2.08528	7.08137	2.2598e-70	8.35698e-69
ID3	1.86976	5.82764	5.87817e-57	1.78062e-55
NLGN1	1.86458	5.39341	3.10965e-56	9.27593e-55
SORL1	1.81947	4.72548	6.75466e-53	1.88087e-51
MICU3	1.67809	3.44486	2.60587e-42	6.08538e-41
ACSF2	1.46061	3.48591	3.91992e-33	7.19142e-32
PCK2	1.32613	7.60274	6.65382e-31	1.13707e-29
CHPT1	1.25477	9.36033	4.58147e-28	7.11373e-27
GAB1	1.20805	2.78854	5.0166e-22	6.25635e-21
ABCC6	1.20584	2.54056	1.26971e-20	1.49147e-19
IRF2BP2	1.14823	7.94427	8.60153e-24	1.14586e-22
TBC1D32	1.14546	4.29617	3.66662e-22	4.5972e-21
TTLL7	1.12287	4.54713	1.08954e-21	1.33605e-20
RNF144B	1.11642	4.56967	1.84247e-21	2.23364e-20
PTPN14	1.11053	4.51771	2.46899e-21	2.97777e-20
METTL21B	1.04898	3.49609	3.26142e-18	3.37158e-17
HIVEP2	1.04319	5.1262	2.15409e-19	2.38907e-18
SLC20A2	1.03205	5.08797	5.87063e-19	6.36645e-18
CEP112	1.00608	2.2448	1.20992e-14	9.85675e-14
KCTD17	1.0052	3.08551	2.3223e-16	2.12524e-15
RDH10	1.00041	4.71731	1.06833e-17	1.06951e-16
CADPS2	0.990413	5.19078	1.13341e-17	1.13273e-16
EPS8	0.986187	4.1486	7.29076e-17	6.87608e-16
ZDHHC24	0.983434	4.74524	3.12943e-17	3.03193e-16
RASL11A	0.975188	2.82354	7.00428e-15	5.81524e-14
NFIC	0.928228	5.50892	5.78487e-16	5.18471e-15
PARP14	0.925968	5.22223	1.11882e-15	9.8542e-15
LPHN1	0.907881	6.94836	1.61257e-15	1.40031e-14
ZNF333	0.904054	3.04635	2.19499e-13	1.63481e-12
ZNRF1	0.902672	4.53474	1.20286e-14	9.80607e-14
SPRED1	0.89102	4.33184	3.58573e-14	2.82687e-13
ZNF558	0.86933	4.41314	1.33539e-13	1.01457e-12
HNRNPD	0.851177	5.00733	1.44978e-13	1.0965e-12
CASZ1	0.851394	5.85431	1.10514e-13	8.42915e-13
MTSS1L	0.844016	5.92726	1.71336e-13	1.2892e-12
PRDX1	0.803454	9.79619	1.26946e-12	8.87408e-12
RFX3	0.801482	2.6558	2.3959e-10	1.36213e-09
AMFR	0.775089	7.49196	8.65208e-12	5.63491e-11
NIPAL2	0.742573	4.1718	2.7077e-10	1.53567e-09
DAGLA	0.726671	3.61684	1.08865e-09	5.76956e-09
GPRC5C	0.72551	5.20964	3.03617e-10	1.7145e-09
GGH	0.724435	7.13853	1.89595e-10	1.08952e-09
SIAE	0.712371	6.37615	4.22904e-10	2.34629e-09
RABGAP1L	0.709987	4.1995	1.51662e-09	7.90897e-09
CYP27B1	0.698367	3.38912	7.09422e-09	3.45659e-08
CCNG2	0.698476	5.23707	1.35962e-09	7.1251e-09
ID2	0.696767	4.81046	2.04062e-09	1.04784e-08
FUT8	0.693525	5.31803	1.84448e-09	9.50452e-09
SYNE2	0.685813	6.50719	1.74539e-09	9.02568e-09
XYLB	0.682119	4.11612	6.98067e-09	3.40543e-08
JUNB	0.679205	5.50287	3.23183e-09	1.63094e-08
KIAA0232	0.676123	6.17912	3.04937e-09	1.54285e-08
SLC16A9	0.674283	4.03423	1.29036e-08	6.12426e-08
ATP2B1	0.66635	7.11421	4.32329e-09	2.15668e-08
CTBS	0.651514	6.23762	1.1628e-08	5.5503e-08
GATA2	0.651256	7.44332	9.12374e-09	4.39431e-08
GRHL2	0.64981	8.09189	9.34664e-09	4.49429e-08
SNX27	0.643721	5.84056	1.72845e-08	8.10507e-08
FTO	0.642957	6.30251	1.64486e-08	7.73784e-08
EPRS	0.642397	9.38196	1.2956e-08	6.14416e-08
ERBB2IP	0.639614	7.80001	1.61723e-08	7.61395e-08
TMEM64	0.639071	6.28646	2.13905e-08	9.90368e-08
NHLRC1	0.634606	3.55447	1.23673e-07	5.21893e-07
UBA6	0.633931	7.20529	2.31141e-08	1.06764e-07
GSK3B	0.623154	7.06074	3.93637e-08	1.76265e-07
NQO1	0.609474	8.1604	7.13614e-08	3.11108e-07
KAZALD1	0.605269	4.35539	2.34287e-07	9.59994e-07
KIAA1598	0.604896	5.91432	1.17077e-07	4.96021e-07
STC2	0.603742	6.55265	1.09138e-07	4.644e-07
CELSR3	0.599879	3.3209	7.82545e-07	2.99797e-06
ACAD8	0.571932	5.55546	6.20112e-07	2.40476e-06
KIAA1244	0.569362	8.01113	4.75166e-07	1.87428e-06
DNAJC14	0.548636	6.40773	1.38838e-06	5.15064e-06
GDAP1	0.545987	4.28606	3.08764e-06	1.09091e-05
SETD2	0.544614	5.75524	1.86459e-06	6.77784e-06
ZFYVE9	0.54438	5.68739	1.89403e-06	6.87211e-06
AVPI1	0.543955	3.02566	9.14042e-06	3.0057e-05
CARS	0.538936	6.85371	2.02768e-06	7.33659e-06
MANSC1	0.536412	5.17557	3.09147e-06	1.09193e-05
NCR3LG1	0.535646	4.96431	3.34366e-06	1.17464e-05
MGAT4B	0.529704	6.88099	3.0042e-06	1.06326e-05
ATP13A2	0.52634	5.67211	4.08731e-06	1.42014e-05
PTOV1	0.520819	6.40831	4.61807e-06	1.58948e-05
DSTYK	0.515078	5.40817	6.94964e-06	2.32906e-05
NLRX1	0.512892	5.63436	7.19347e-06	2.40322e-05
RXRA	0.509182	6.87955	7.07565e-06	2.36723e-05
ACTR8	0.507433	5.48223	9.478e-06	3.10886e-05
HIPK1	0.506567	6.65459	8.01206e-06	2.65927e-05
PDXDC1	0.50399	7.55634	8.34358e-06	2.76148e-05
ZNF646	0.502104	5.50088	1.14719e-05	3.72224e-05
LLGL2	0.49741	6.42349	1.21771e-05	3.94016e-05
APC	0.496678	5.57168	1.40468e-05	4.49921e-05
KDM5A	0.495391	5.76628	1.42238e-05	4.55091e-05
DDHD1	0.493739	5.12897	1.7648e-05	5.56597e-05
GALNT2	0.491988	6.91139	1.41744e-05	4.5376e-05
TMEM214	0.491353	5.66635	1.65287e-05	5.23267e-05
PLEKHH3	0.469886	6.15987	3.65695e-05	0.000109336
HYOU1	0.468795	8.59125	3.25168e-05	9.78174e-05
AEBP2	0.463623	5.14248	5.48852e-05	0.000158791
GPAA1	0.462093	7.39226	4.42835e-05	0.000130567
COPS7A	0.455697	6.85898	5.86247e-05	0.000168611
VCPIP1	0.455683	5.23074	7.19943e-05	0.00020342
TANGO6	0.452852	4.64736	9.34217e-05	0.000258725
LFNG	0.453085	4.51539	0.000102995	0.000283564
CHCHD6	0.449001	3.6585	0.000162793	0.000434226
WWOX	0.448912	3.47273	0.000182732	0.000483123
KIF1B	0.447282	7.00092	7.73696e-05	0.000217194
SAMD4B	0.445885	4.87758	0.000101644	0.000280107
TRPC4AP	0.445688	6.89068	8.40619e-05	0.000234577
ANKRD11	0.443942	6.5936	9.01143e-05	0.000250156
CAMTA2	0.442016	4.61772	0.000125392	0.000340213
XRRA1	0.441726	4.56512	0.000146502	0.000393639
YTHDC1	0.441037	6.40273	0.000102629	0.000282687
TUFM	0.437971	8.27007	0.000104233	0.000286836
MSRB2	0.437905	4.79873	0.000157643	0.000421216
TMEM254	0.43455	4.65293	0.000184479	0.000487083
PPP3R1	0.432148	6.21495	0.00014717	0.000395251
KCNK1	0.428109	6.06242	0.000173169	0.000459186
DPY19L3	0.423982	5.08354	0.000243388	0.000630969
DDIT3	0.422684	5.25504	0.000243784	0.000631854
U2SURP	0.422241	7.82282	0.000186663	0.000492405
TDRD7	0.413965	3.84956	0.000496639	0.00121445
RAB2A	0.412905	6.82173	0.00027291	0.000699764
ZNF438	0.406737	2.7662	0.000938092	0.00216994
PXK	0.406601	3.86902	0.000601774	0.00144142
ZNF184	0.405256	4.4725	0.000491049	0.00120129
MAGI1	0.40213	5.02228	0.000475535	0.00116625
XPO7	0.395378	6.93788	0.000475667	0.00116633
RPA1	0.394794	7.35221	0.000475217	0.00116572
VPS13B	0.394281	5.5587	0.000567702	0.00136628
KIAA1429	0.393276	6.18369	0.000544474	0.00131741
TMEM116	0.39111	4.82357	0.000793456	0.00185329
AP1G1	0.390105	7.44586	0.000557039	0.00134283
PAQR3	0.388963	5.27945	0.000766205	0.00179357
CUL9	0.386711	5.76977	0.000702453	0.00165758
CAT	0.382652	7.64312	0.000714213	0.00168228
ANKIB1	0.381887	6.81053	0.000752331	0.00176427
STT3B	0.38121	8.01123	0.000735008	0.00172779
ATRN	0.378887	5.44635	0.000912727	0.00211502
HEXIM1	0.375345	5.00513	0.00104617	0.00240193
TEX261	0.375543	6.14645	0.000944582	0.00218409
TUBGCP3	0.375079	5.30972	0.00103776	0.00238448
RNF11	0.368798	7.86491	0.00109531	0.00250348
CLUAP1	0.368902	5.18946	0.00134133	0.00301348
TERF2IP	0.368062	6.29964	0.00119191	0.00270005
MTR	0.368348	6.79888	0.00114934	0.00261676
NELFA	0.365663	5.20476	0.00146185	0.00325926
ZNF546	0.365099	3.69412	0.00232637	0.00497755
MLST8	0.360317	6.62166	0.00147812	0.00329054
FAM160A2	0.359044	4.66326	0.0019503	0.00423788
NCOA6	0.354056	4.46239	0.00200778	0.00435471
SIK2	0.35499	4.92652	0.00203042	0.00440056
TSC22D2	0.354845	4.88573	0.00209785	0.00453748
PCM1	0.354259	7.60281	0.00170731	0.00375513
APEH	0.353809	8.68788	0.00169429	0.00372929
CTBP1	0.351841	7.34394	0.00185778	0.0040564
SLC25A24	0.349653	5.55936	0.00226775	0.00486189
DDX41	0.347422	6.45409	0.00218408	0.00470575
RBFOX2	0.34515	5.83561	0.00246309	0.00524424
ARL6	0.34593	4.38077	0.00356614	0.00734726
KARS	0.343495	8.14635	0.0023279	0.00497993
TLE1	0.338177	5.08141	0.00323537	0.00670941
KLF3	0.337763	5.95062	0.00300995	0.00627858
ZZEF1	0.335227	5.91518	0.00324149	0.00671853
ATF4	0.334639	9.11917	0.00297967	0.00621984
LRRC8D	0.333839	7.13413	0.00316268	0.00657728
KIF2C	0.332695	6.91083	0.00329033	0.00681012
SHPRH	0.330301	5.11342	0.0042456	0.00859212
TMCO4	0.328952	5.04559	0.00420419	0.00851662
MINA	0.328658	6.45631	0.00379127	0.00777011
SLC26A11	0.327359	4.29399	0.00510283	0.010158
UFL1	0.32519	6.37299	0.00425422	0.00860609
NANP	0.323684	5.06332	0.00504661	0.0100571
ZCCHC4	0.321945	4.15979	0.00663329	0.0129023
KIF3C	0.315462	2.53189	0.0106133	0.0197242
GRHL1	0.316175	4.49949	0.00663438	0.0129023
CCNY	0.313963	6.07188	0.00577955	0.0113795
XPOT	0.31346	8.73718	0.00542382	0.0107404
PRDM10	0.31261	4.37692	0.00736935	0.014188
MPV17L	0.311935	5.16993	0.0066746	0.0129633
SIAH2	0.31151	5.64895	0.00635467	0.0123994
GCN1L1	0.31096	8.47215	0.00579631	0.0114068
PEPD	0.309398	4.94397	0.00704997	0.0136313
RSBN1	0.306264	5.00232	0.00807598	0.0153993
DHX8	0.3044	6.4123	0.00725062	0.0139778
USP31	0.303145	5.33169	0.00808246	0.0154091
EDC4	0.301472	6.57828	0.00776098	0.0148739
ZC3H11A	0.30115	6.43884	0.0079993	0.0152779
KPNA4	0.300296	6.88954	0.00799633	0.0152747
OGFOD3	0.298757	5.20652	0.00915921	0.0172543
ACACA	0.297589	8.74536	0.00824121	0.0156684
EFCAB14	0.296674	6.84467	0.00873692	0.0165198
FUT10	0.296807	4.27985	0.0117436	0.0215683
PAK2	0.294762	6.40407	0.00927703	0.0174622
TCEB2	0.292479	7.30012	0.00977651	0.0182966
ITPRIP	0.290707	3.39193	0.014389	0.0259112
DGCR2	0.291148	6.78498	0.0101382	0.0189011
HIBCH	0.290876	5.17444	0.0116261	0.0213692
CAMSAP3	0.287408	5.06626	0.0122108	0.0223527
PDP1	0.287597	4.60863	0.0137313	0.0248336
ATXN2	0.285806	5.38045	0.0121518	0.0222588
PARP1	0.284402	8.91003	0.0115504	0.02127
KIAA0922	0.282559	4.75294	0.0140838	0.0254163
ARHGAP29	0.282733	6.16365	0.0129756	0.0236164
CHTF18	0.281517	6.24088	0.0133098	0.0241497
CTR9	0.278272	6.68147	0.0139209	0.0251495
PYROXD1	0.276112	5.20752	0.0167014	0.0296833
EFS	0.274044	5.65609	0.0161404	0.0287908
PTMS	0.270962	5.94841	0.0171296	0.0303592
PANK3	0.271526	7.07069	0.0163937	0.029185
IKBKB	0.270568	5.15219	0.018728	0.0328321
FAM72A	0.269867	2.38236	0.0339	0.0559181
TGOLN2	0.262864	5.74382	0.0205155	0.0356566
UCKL1	0.263244	5.25156	0.0218689	0.0377014
RB1	0.263253	6.10244	0.0206051	0.0358016
MICAL3	0.262683	5.79787	0.0210678	0.0364596
EEF2	0.258104	11.8797	0.0217458	0.0375121
CEP128	0.257203	4.1533	0.026649	0.0450802
FNDC3A	0.255275	6.62407	0.0243656	0.0415836
CAPN15	0.253859	5.60755	0.0261167	0.0442948
ENTPD4	0.252989	5.67808	0.0268556	0.0453512
NOTCH2	0.250599	6.84761	0.0268177	0.0453068
