# Supplementary material for: A noncanonical AR addiction drives enzalutamide resistance in prostate cancer
Source: Nat Commun. 2021 Mar 9;12:1521. doi: 10.1038/s41467-021-21860-7 (PMC7943793; doi:10.1038/s41467-021-21860-7)
Supplement: Supplementary file 5 — Supplementary Data 2 [file 41467_2021_21860_MOESM5_ESM.xlsx]

## Sheet: Supplementary Data 2
Supplementary Data 2. IHC staining score of AR, CXXC5 and ID1 proteins in prostate cancer patient samples (see IHC scoring details in Methods section).
AR staining
Hormone naïve								CRPC								Enzalutamide/abiraterone resistant
Case No.	Staining intensity (1)*	Staining positivity score (1)*	Staining score (1)*	Staining intensity (2)#	Staining positivity score (2)#	Staining score (2)#	Final staining score: Average of staining score (1) + (2)	Case No.	Staining intensity (1)*	Staining positivity score (1)*	Staining score (1)*	Staining intensity (2)#	Staining positivity score (2)#	Staining score (2)#	Final staining score: Average of staining score (1) + (2)	Case No.	Staining intensity (1)*	Staining positivity score (1)*	Staining score (1)*	Staining intensity (2)#	Staining positivity score (2)#	Staining score (2)#	Final staining score: Average of staining score (1) + (2)
Case1	3	4	12	3	4	12	12	Case1	3	4	12	2	4	8	10	Case1	3	4	12	3	4	12	12
Case2	3	3	9	3	3	9	9	Case2	2	4	8	2	4	8	8	Case2	3	4	12	3	4	12	12
Case3	3	4	12	3	4	12	12	Case3	3	4	12	3	4	12	12	Case3	2	3	6	3	2	6	6
Case4	2	3	6	3	3	9	7.5	Case4	3	4	12	2	4	8	10	Case4	2	3	6	2	2	4	5
Case5	3	4	12	3	4	12	12	Case5	3	2	6	3	3	9	7.5	Case5	2	4	8	1	2	2	5
Case6	3	4	12	3	3	9	10.5	Case6	0	0	0	0	0	0	0	Case6	3	4	12	3	2	6	9
Case7	3	4	12	3	4	12	12	Case7	0	0	0	0	0	0	0	Case7	2	3	6	2	3	6	6
Case8	3	3	9	3	3	9	9	Case8	1	4	4	2	3	6	5	Case8	3	4	12	3	4	12	12
Case9	3	4	12	3	4	12	12	Case9	3	4	12	3	4	12	12	Case9	1	4	4	1	3	3	3.5
Case10	3	4	12	2	4	8	10	Case10	2	4	8	2	4	8	8	Case10	2	3	6	2	3	6	6
Case11	3	3	9	3	2	6	7.5	Case11	3	4	12	3	4	12	12	Case11	1	4	4	1	4	4	4
Case12	2	3	6	2	4	8	7	Case12	1	4	4	2	3	6	5	Case12	0	0	0	0	0	0	0
Case13	3	3	9	3	3	9	9	Case13	1	4	4	1	4	4	4	Case13	3	3	9	3	3	9	9
Case14	3	3	9	2	4	8	8.5	Case14	3	4	12	3	4	12	12	Case14	3	4	12	3	4	12	12
Case15	3	3	9	3	4	12	10.5	Case15	3	4	12	2	4	8	10	Case15	2	4	8	3	3	9	8.5
Case16	2	3	6	3	3	9	7.5	Case16	3	4	12	2	4	8	10
Case17	3	3	9	3	3	9	9
Case18	3	3	9	3	4	12	10.5
Case19	3	4	12	3	3	9	10.5
Case20	3	3	9	3	2	6	7.5
Case21	2	3	6	2	2	4	5
Case22	3	3	9	3	4	12	10.5
Case23	3	3	9	3	4	12	10.5
Case24	3	2	6	3	3	9	7.5
Note: * IHC was scored by Investigator 1; # IHC was scored by Investigator 2.
CXXC5 staining
Hormone naïve								CRPC								Enzalutamide/abiraterone resistant
Case No.	Staining intensity (1)*	Staining positivity score (1)*	Staining score (1)*	Staining intensity (2)#	Staining positivity score (2)#	Staining score (2)#	Final staining score: Average of staining score (1) + (2)	Case No.	Staining intensity (1)*	Staining positivity score (1)*	Staining score (1)*	Staining intensity (2)#	Staining positivity score (2)#	Staining score (2)#	Final staining score: Average of staining score (1) + (2)	Case No.	Staining intensity (1)*	Staining positivity score (1)*	Staining score (1)*	Staining intensity (2)#	Staining positivity score (2)#	Staining score (2)#	Final staining score: Average of staining score (1) + (2)
Case1	0	0	0	0	0	0	0	Case1	0	0	0	0	0	0	0	Case1	3	4	12	2	4	8	10
Case2	1	3	3	0	0	0	1.5	Case2	2	3	6	2	4	8	7	Case2	3	4	12	3	4	12	12
Case3	1	3	3	0	0	0	1.5	Case3	0	0	0	0	0	0	0	Case3	2	3	6	2	2	4	5
Case4	0	0	0	0	0	0	0	Case4	1	3	3	1	4	4	3.5	Case4	1	3	3	2	2	4	3.5
Case5	0	0	0	0	0	0	0	Case5	3	3	9	2	4	8	8.5	Case5	2	3	6	3	3	9	7.5
Case6	0	0	0	1	4	4	2	Case6	0	0	0	0	0	0	0	Case6	1	2	2	2	2	4	3
Case7	0	0	0	0	0	0	0	Case7	0	0	0	1	4	4	2	Case7	3	2	6	2	2	4	5
Case8	0	0	0	1	4	4	2	Case8	2	4	8	2	4	8	8	Case8	3	3	9	3	4	12	10.5
Case9	1	4	4	1	4	4	4	Case9	0	0	0	0	0	0	0	Case9	3	3	9	3	4	12	10.5
Case10	1	3	3	1	4	4	3.5	Case10	0	0	0	0	0	0	0	Case10	2	3	6	2	3	6	6
Case11	0	0	0	0	0	0	0	Case11	0	0	0	0	0	0	0	Case11	2	2	4	2	4	8	6
Case12	1	2	2	1	4	4	3	Case12	0	0	0	0	0	0	0	Case12	0	0	0	0	0	0	0
Case13	0	3	0	0	0	0	0	Case13	2	4	8	2	4	8	8	Case13	3	4	12	3	3	9	10.5
Case14	1	3	3	1	4	4	3.5	Case14	0	0	0	0	0	0	0	Case14	2	3	6	2	4	8	7
Case15	0	0	0	0	0	0	0	Case15	0	0	0	0	0	0	0	Case15	3	3	9	3	4	12	10.5
Case16	0	0	0	0	0	0	0	Case16	0	0	0	0	0	0	0
Case17	1	1	1	1	1	1	1
Case18	1	1	1	1	1	1	1
Case19	0	0	0	0	0	0	0
Case20	1	3	3	1	3	3	3
Case21	1	2	2	1	2	2	2
Case22	1	1	1	1	1	1	1
Case23	0	0	0	0	0	0	0
Case24	1	3	3	1	2	2	2.5
Note: * IHC was scored by Investigator 1; # IHC was scored by Investigator 2.
ID1 staining
Hormone naïve								CRPC								Enzalutamide/abiraterone resistant
Case No.	Staining intensity (1)*	Staining positivity score (1)*	Staining score (1)*	Staining intensity (2)#	Staining positivity score (2)#	Staining score (2)#	Final staining score: Average of staining score (1) + (2)	Case No.	Staining intensity (1)*	Staining positivity score (1)*	Staining score (1)*	Staining intensity (2)#	Staining positivity score (2)#	Staining score (2)#	Final staining score: Average of staining score (1) + (2)	Case No.	Staining intensity (1)*	Staining positivity score (1)*	Staining score (1)*	Staining intensity (2)#	Staining positivity score (2)#	Staining score (2)#	Final staining score: Average of staining score (1) + (2)
Case1	0	0	0	0	0	0	0	Case1	1	3	3	1	4	4	3.5	Case1	3	4	12	3	4	12	12
Case2	1	3	3	0	0	0	1.5	Case2	2	3	6	1	4	4	5	Case2	3	4	12	3	4	12	12
Case3	1	4	4	1	2	2	3	Case3	1	3	3	1	4	4	3.5	Case3	3	3	9	2	4	8	8.5
Case4	1	3	3	1	4	4	3.5	Case4	2	4	8	2	3	6	7	Case4	2	2	4	2	2	4	4
Case5	1	4	4	1	4	4	4	Case5	3	3	9	3	3	9	9	Case5	3	3	9	3	2	6	7.5
Case6	0	0	0	0	0	0	0	Case6	0	0	0	0	0	0	0	Case6	2	4	8	2	2	4	6
Case7	0	0	0	0	0	0	0	Case7	0	0	0	0	0	0	0	Case7	2	4	8	2	2	4	6
Case8	1	3	3	0	0	0	1.5	Case8	3	4	12	3	4	12	12	Case8	3	4	12	3	4	12	12
Case9	2	4	8	2	4	8	8	Case9	1	4	4	0	0	0	2	Case9	3	3	9	3	3	9	9
Case10	1	4	4	2	4	8	6	Case10	0	0	0	1	4	4	2	Case10	2	4	8	1	2	2	5
Case11	1	3	3	1	3	3	3	Case11	1	4	4	1	3	3	3.5	Case11	2	3	6	2	4	8	7
Case12	1	3	3	1	4	4	3.5	Case12	0	0	0	0	0	0	0	Case12	0	0	0	0	0	0	0
Case13	0	0	0	0	0	0	0	Case13	0	0	0	0	0	0	0	Case13	1	4	4	1	2	2	3
Case14	1	3	3	1	3	3	3	Case14	1	4	4	1	3	3	3.5	Case14	3	4	12	2	4	8	10
Case15	0	0	0	0	0	0	0	Case15	1	4	4	0	0	0	2	Case15	3	3	9	3	3	9	9
Case16	1	1	1	1	1	1	1	Case16	1	4	4	1	4	4	4
Case17	1	1	1	1	2	2	1.5
Case18	0	0	0	0	0	0	0
Case19	1	1	1	1	1	1	1
Case20	1	1	1	0	0	0	0.5
Case21	1	2	2	1	2	2	2
Case22	1	2	2	1	2	2	2
Case23	2	1	2	2	1	2	2
Case24	1	1	1	1	1	1	1
Note: * IHC was scored by Investigator 1; # IHC was scored by Investigator 2.
