# Supplementary material for: A noncanonical AR addiction drives enzalutamide resistance in prostate cancer
Source: Nat Commun. 2021 Mar 9;12:1521. doi: 10.1038/s41467-021-21860-7 (PMC7943793; doi:10.1038/s41467-021-21860-7)
Supplement: Supplementary file 6 — Supplementary Data 3 [file 41467_2021_21860_MOESM6_ESM.xlsx]

## Sheet: Supplementary Data 3
Supplementary Data 3. Sequence information for primers, siRNAs and shRNAs.
qPCR primers	Sequence	Note
GAPDH-Forward	5'-CCGGGAAACTGTGGCGTGATGG-3'	RT-qPCR
GAPDH-Reverse	5'-AGGTGGAGGAGTGGGTGTCGCTGTT-3'	RT-qPCR
AR-Forward	5'-GGTGAGCAGAGTGCCCTATC-3'	RT-qPCR
AR-Reverse	5'-GAAGACCTTGCAGCTTCCAC-3'	RT-qPCR
CXXC5-Forward	5'-GTTTGCGCAGTCCACAGAGA-3'	RT-qPCR
CXXC5-Reverse	5'-CTCTCCCTGCATGGGGTACT-3'	RT-qPCR
TET2-Forward	5'-AGGCTAGGCTGCTTTCGTAG-3'	RT-qPCR
TET2-Reverse	5'-GAATGTTTGCCAGCCTCGTT-3'	RT-qPCR
PFN2-Forward	5'-TGGCAGAGCTACGTGGATAAC-3'	RT-qPCR
PFN2-Reverse	5'-AAACCTTCCCGGTCTTTTCCT-3'	RT-qPCR
ID1-Forward	5'-GCTCTACGACATGAACGGCT-3'	RT-qPCR
ID1-Reverse	5'-GGGGTTCCAACTTCGGATTC-3'	RT-qPCR
ID3-Forward	5'-TGCCTGTCGGAACGCAGT-3'	RT-qPCR
ID3-Reverse	5'-ATGTAGTCGATGACGCGCT-3'	RT-qPCR
KLK3-Forward	5'-GTCTGCGGCGGTGTTCTG-3'	RT-qPCR
KLK3-Reverse	5'-TGCCGACCCAGCAAGATC-3'	RT-qPCR
TMPRSS2-Forward	5'-CTGGTGGCTGATAGGGGATA-3'	RT-qPCR
TMPRSS2-Reverse	5'-GGACAAGGGGTTAGGGAGAG-3'	RT-qPCR
NKX3-1-Forward	5'-GGCCTGGGAGTCTCTTGACTCCACTAC-3'	RT-qPCR
NKX3-1-Reverse	5'-ATGTGGAGCCCAAACCACAGAAAATG-3'	RT-qPCR
ID1-Forward	5'-GGTAAGGTGACCCTTGCTCA-3'	AR/CXXC5/TET2 ChIP-qPCR & MeDIP
ID1-Reverse	5'-ATAAAACCCGGACGGACTGT-3'	AR/CXXC5/TET2 ChIP-qPCR & MeDIP
ID3-Forward	5'-AAGGCACGCCTCTTTATTCA-3'	AR/CXXC5/TET2 ChIP-qPCR & MeDIP
ID3-Reverse	5'-TCAGCGCTTCCTCATTCTTT-3'	AR/CXXC5/TET2 ChIP-qPCR & MeDIP
PFN2-Forward	5'-CGGTGTCGGGTTACAGAGTT-3'	AR/CXXC5/TET2 ChIP-qPCR & MeDIP
PFN2-Reverse	5'-GGTCTGCCTTTATGGACGAG-3'	AR/CXXC5/TET2 ChIP-qPCR & MeDIP
H19 ICR-Forward	5'-GAGCCGCACCAGATCTTCAG-3'	MeDIP
H19 ICR-Reverse	5'-TTGGTGGAACACACTGTGATCA-3'	MeDIP
ID1-Forward	5'-TTTTCGCTTTGCCCATTCT-3'	H3K27ac/BRD4/p300 ChIP-qPCR
ID1-Reverse	5'-ACGCTCTGCTCAGACAGACA-3'	H3K27ac/BRD4/p300 ChIP-qPCR
ID3-Forward	5'-CGGGAGTAGCAGTGGTTCAT-3'	H3K27ac/BRD4/p300 ChIP-qPCR
ID3-Reverse	5'-AGCGGGACTTCTTTTGGTTT-3'	H3K27ac/BRD4/p300 ChIP-qPCR
PFN2-Forward	5'-ACTGGTCCTCACCGTAATGC-3'	H3K27ac/BRD4/p300 ChIP-qPCR
PFN2-Reverse	5'-AGTGCGAAGGGCTCGAAG-3'	H3K27ac/BRD4/p300 ChIP-qPCR
AR-Forward	5'-CCTGGCACACTCTCTTCACA-3'	H3K27ac/BRD4/p300 ChIP-qPCR
AR-Reverse	5'GGATAGGGCACTCTGCTCAC-3'	H3K27ac/BRD4/p300 ChIP-qPCR
TET2-Forward	5'-AGATGGCTGCCCTTTAGGAT-3'	H3K27ac/BRD4/p300 ChIP-qPCR
TET2-Reverse	5'-AGCTTCCCTCTTCCCTCTTG-3'	H3K27ac/BRD4/p300 ChIP-qPCR
CXXC5-Forward	5'-GGCAGCGTTCATAGCTCCT-3'	H3K27ac/BRD4/p300 ChIP-qPCR
CXXC5-Reverse	5'-GCTTCAGGGGATAAGGCTCT-3'	H3K27ac/BRD4/p300 ChIP-qPCR
siRNA and shRNA	Sequence
AR siRNA	5'-CGUGCAGCCUAUUGCGAGAUU-3'
nonspecific controls siRNA	5'-UAGCGACUAAACACAUCAA-3'
nonspecific Control shRNA	5'-CCGGCAACAAGATGAAGAGCACCAACTCGAGTTGGTGCTCTTCATCTTGTTGTTTTT-3'
AR shRNA #1	5'-CCGGCCTGCTAATCAAGTCACACATCTCGAGATGTGTGACTTGATTAGCAGGTTTTT-3'
AR shRNA #2	5'-CCGGCACCAATGTCAACTCCAGGATCTCGAGATCCTGGAGTTGACATTGGTGTTTTT-3'
CXXC5 shRNA #1	5'-CCGGCAACAGAAGAAAGGGCTTCTTCTCGAGAAGAAGCCCTTTCTTCTGTTGTTTTTTG-3'
CXXC5 shRNA #1	5'-CCGGCAACAGAAGAAAGGGCTTCTTCTCGAGAAGAAGCCCTTTCTTCTGTTGTTTTTTG-3'
CXXC5 shRNA #2	5'-CCGGGAAAGACTGGCCATCAGATTTCTCGAGAAATCTGATGGCCAGTCTTTCTTTTTTG-3'
TET2 shRNA #1	5'-CCGGAGTGTTCCGCAATTTACATCTCGAGATGTAAATTGCGGAACACTTTTTTG-3'
TET2 shRNA #2	5'-CCGGGTTTATCCAGAATTAGCAACTCGAGTTGCTAATTCTGGATAAACTTTTTG-3'
ID1 shRNA #1	5'-CCGGCCTACTAGTCACCAGAGACTTCTCGAGAAGTCTCTGGTGACTAGTAGGTTTTT-3'
ID1 shRNA #2	5'-CCGGCCTACTAGTCACCAGAGACTTCTCGAGAAGTCTCTGGTGACTAGTAGGTTTTTG-3'
PFN2 shRNA #1	5'-CCGGGCTGGTAGAGTCTTGGTCTTTCTCGAGAAAGACCAAGACTCTACCAGCTTTTTG-3'
PFN2 shRNA #2	5'-CCGGGAAGGCATACTCAATGGCAAACTCGAGTTTGCCATTGAGTATGCCTTCTTTTTG-3'
