# Supplementary material for: A noncanonical AR addiction drives enzalutamide resistance in prostate cancer
Source: Nat Commun. 2021 Mar 9;12:1521. doi: 10.1038/s41467-021-21860-7 (PMC7943793; doi:10.1038/s41467-021-21860-7)
Supplement: Supplementary file 8 — Source Data [file 41467_2021_21860_MOESM8_ESM.xlsx]

## Sheet: Figure 1
Figure 1a, b, d, e, f and g
ChIP-seq data are available at Gene Expression Omnibus (GEO): GSE136130, https://www.ncbi.nlm.nih.gov/geo.
Figure 1c
		Total_peaks	Non-promoter					Promoter
			CDS_exon	5UTR	3UTR	Intron	Intergenic	Promoter
	ARBS-gained	6908	567	852	142	3202	2715	841
	ARBS-NSA	40220	1388	945	695	19727	18501	1371
	ARBS-lost	12652	388	79	206	6245	6080	166
Figure 1h
	Total_peaks	Promoter	None-promoter	Total_ peaks overlapped with CpGI	Peaks overlapped with CpGI at promoter	Peaks overlapped with CpGI at none-promoter
ARBS-gained	6908	841	6067	1293 (18.7%)	693 (82.4%)	600 (0.98%)
ARBS-NSA	40220	1371	38849	1276 (3.1%)	433 (31.8 %)	843 (0.22%)
ARBS-lost	12652	166	12486	15 (0.52%)	2 (1.2%)	13 (0.001%)
Figure 1i
AD-ORs	AI-ORs
0.95	32.03
ChIP-seq data have been deposited in the Gene Expression Omnibus (GEO) database ( www.ncbi.nlm.nih.gov/geo ) under accession number GSE40050.

## Sheet: Figure 2
	Figure 2a, b, f and g
	RNA-seq and ChIP-seq data are available at Gene Expression Omnibus (GEO): GSE136130, https://www.ncbi.nlm.nih.gov/geo.
	Figure 2c
	Figure 2d
	Figure 2e					Figure 2h
							shCon, C4-2CON						shCXXC5#1, C4-2CON						shCXXC5#2, C4-2CON						shCon, C4-2ENZ-R						shCXXC5#1, C4-2ENZ-R						shCXXC5#2, C4-2ENZ-R
						Day 0	0.122898	0.102584	0.094459	0.1036	0.12851	0.112657	0.112162	0.112655	0.105631	0.123557	0.123913	0.102131	0.121882	0.112154	0.097506	0.091412	0.116804	0.118835	0.112561	0.120258	0.084302	0.100215	0.133055	0.112741	0.113757	0.108752	0.115788	0.164541	0.13407	0.107663	0.182823	0.114772	0.087349	0.11071	0.106647	0.108678
						Day 1	0.2194	0.20994	0.208215	0.231576	0.22119	0.205168	0.202121	0.173682	0.179776	0.197043	0.170635	0.196027	0.195011	0.210247	0.213294	0.217356	0.266251	0.264078	0.234623	0.2072	0.249858	0.221269	0.221419	0.204152	0.191964	0.183839	0.189933	0.176729	0.17876	0.18587	0.174698	0.220403	0.243764	0.206184	0.267125	0.260015
						Day 2	0.505161	0.478387	0.397132	0.46365	0.48257	0.462136	0.427603	0.421509	0.386246	0.393521	0.391038	0.310215	0.408305	0.347364	0.386976	0.395101	0.355489	0.344317	0.505811	0.464168	0.498701	0.461121	0.48956	0.431666	0.326035	0.320956	0.310259	0.372153	0.380882	0.318925	0.309784	0.338223	0.325019	0.306737	0.313846	0.304705
						Day 3	0.782077	0.707563	0.761763	0.78564	0.883645	0.792234	0.66121	0.767857	0.577924	0.619567	0.710979	0.700822	0.624646	0.666289	0.535265	0.610426	0.721136	0.680508	0.670351	0.741449	0.639881	0.63785	0.743481	0.834892	0.356505	0.392054	0.362599	0.366662	0.375803	0.396117	0.354474	0.331113	0.315878	0.300245	0.30328	0.30369
						Day 4	1.11014	1.21284	1.05631	1.00959	1.07561	1.25945	0.917163	0.884661	0.810516	0.752622	0.744496	0.747543	0.815594	0.829814	0.791218	0.786139	0.714026	0.725198	0.944586	1.01365	1.21882	0.956774	1.10405	1.01061	0.409321	0.420493	0.404242	0.418462	0.335176	0.367678	0.336191	0.382913	0.321857	0.317909	0.33416	0.372756
	Figure 2i
							shCon, C4-2CON						shTET2#1, C4-2CON						shTET2#2, C4-2CON						shCon, C4-2ENZ-R						shTET2#1, C4-2ENZ-R						shTET2#2, C4-2ENZ-R
						Day 0	0.110268	0.102269	0.094187	0.102168	0.112688	0.117442	0.134538	0.114307	0.130649	0.120396	0.148307	0.128775	0.114408	0.108642	0.115119	0.111272	0.118353	0.164729	0.110968	0.1225	0.014092	0.122955	0.115318	0.122461	0.11139	0.176012	0.141619	0.137775	0.171966	0.164416	0.122605	0.102471	0.120943	0.192197	0.148295	0.128873
						Day 1	0.232974	0.243147	0.269076	0.287284	0.220521	0.223555	0.19422	0.162249	0.486531	0.203729	0.218801	0.25896	0.160636	0.161305	0.192307	0.242775	0.21522	0.171425	0.256037	0.236382	0.237313	0.265879	0.283238	0.204437	0.190174	0.142226	0.189891	0.196298	0.169538	0.181373	0.161041	0.162518	0.162831	0.122804	0.164885	0.16185
						Day 2	0.605006	0.577206	0.597834	0.499206	0.494856	0.559151	0.507945	0.648917	0.486886	0.494664	0.505781	0.495325	0.366326	0.487067	0.48186	0.383392	0.354047	0.418686	0.486461	0.577602	0.535218	0.5599	0.503961	0.491114	0.325106	0.218437	0.304805	0.322699	0.27818	0.216373	0.212934	0.195576	0.194261	0.204133	0.196243	0.212418
						Day 3	0.880126	0.758672	0.859828	0.789019	0.88006	0.890175	0.622212	0.663585	0.532992	0.607949	0.71821	0.677747	0.557371	0.562429	0.596822	0.586706	0.627169	0.495666	0.768788	0.839597	0.738481	0.687863	0.740666	0.730237	0.355059	0.390463	0.361027	0.264018	0.300434	0.293353	0.251474	0.267053	0.233813	0.202211	0.201706	0.2012
						Day 4	1.31807	1.26445	1.36561	1.4156	1.27323	1.2685	0.81188	0.826518	0.788007	0.783075	0.711427	0.721871	0.734395	0.722256	0.604813	0.722381	0.717714	0.623325	1.04191	1.21369	1.11272	1.21329	1.17208	1.21332	0.407255	0.38581	0.301345	0.417168	0.336801	0.319856	0.233671	0.179047	0.204639	0.173281	0.231547	0.270087

## Sheet: Figure 3
Figure 3a and b						Figure 3a, b and c									Figure 3e					Figure 3g
Up genes with AR binding in CpGi						RNA-seq data are available at Gene Expression Omnibus (GEO): GSE136130, https://www.ncbi.nlm.nih.gov/geo.									Low noncanonical AR genes score		High noncanonical AR genes score			ID1		PFN2
Gene	logFC (Score)	logCPM	PValue	FDR											Over all survival months	survival event	Over all survival months	survival event		Low noncanonical AR genes score	High noncanonical AR genes score	Low noncanonical AR genes score	High noncanonical AR genes score
LUZP2	3.62158	6.37351	7.66909e-183	8.81419e-181		Figure 3d, e, f, g and h									1.67543	survival	13.1406	death		2.29719	7.45808	3.89988	7.83166
DYRK3	2.10251	3.04992	5.38842e-60	1.72121e-58		RNA-seq and clinic data are available at https://www.cbioportal.org/									22.0105	survival	11.8923	survival		6.07448	6.90336	6.89621	7.11732
ID1	2.09823	5.68104	4.88601e-70	1.79557e-68											8.27858	survival	18.4297	death		5.54686	6.8902	6.02946	5.08295
PFN2	2.08528	7.08137	2.2598e-70	8.35698e-69											11.6623	survival	30.3877	survival		5.34011	6.48602	4.57647	6.29021
ID3	1.86976	5.82764	5.87817e-57	1.78062e-55											18.7254	death	23.3246	death		5.17261	6.00408	4.01417	5.81718
NLGN1	1.86458	5.39341	3.10965e-56	9.27593e-55											39.3233	death	13.929	survival		5.16696	5.95328	5.36296	3.74264
SORL1	1.81947	4.72548	6.75466e-53	1.88087e-51											9.92116	survival	22.1419	death		5.03858	5.90303	5.5534	6.52957
MICU3	1.67809	3.44486	2.60587e-42	6.08538e-41											17.8384	survival	18.134	death		5.00832	5.86082	5.37556	6.14722
ACSF2	1.46061	3.48591	3.91992e-33	7.19142e-32											47.7661	death	6.04468	death		4.94126	5.59652	6.10364	7.08328
PCK2	1.32613	7.60274	6.65382e-31	1.13707e-29											2.43101	survival	6.5046	survival		4.76551	5.5445	6.0767	6.63778
CHPT1	1.25477	9.36033	4.58147e-28	7.11373e-27											23.3246	survival	12.8121	death		4.51734	5.49129	5.21267	7.36649
GAB1	1.20805	2.78854	5.0166e-22	6.25635e-21											28.8765	death	33.0815	death		4.49183	5.4266	3.92369	6.05046
ABCC6	1.20584	2.54056	1.26971e-20	1.49147e-19											25.6242	death	17.6741	death		4.36737	5.36353	5.26633	6.10442
IRF2BP2	1.14823	7.94427	8.60153e-24	1.14586e-22											28.0552	death	26.7083	survival		4.17926	5.22014	5.5903	5.61762
TBC1D32	1.14546	4.29617	3.66662e-22	4.5972e-21											10.5782	survival	3.51511	death		4.12951	5.19218	4.48767	5.35588
TTLL7	1.12287	4.54713	1.08954e-21	1.33605e-20											4.2707	death	1.97109	survival		4.01409	5.13166	5.20571	5.78169
RNF144B	1.11642	4.56967	1.84247e-21	2.23364e-20											10.5782	survival	10.3482	death		3.83563	5.131	4.96481	4.91315
PTPN14	1.11053	4.51771	2.46899e-21	2.97777e-20											20.1708	survival	3.94218	survival		3.82569	4.88079	5.03546	6.14096
METTL21B	1.04898	3.49609	3.26142e-18	3.37158e-17											33.7385	death	18.7254	death		3.08062	4.81893	4.24994	6.33577
HIVEP2	1.04319	5.1262	2.15409e-19	2.38907e-18											2.72668	survival	5.88042	death		2.73276	4.70371	3.62066	5.37564
SLC20A2	1.03205	5.08797	5.87063e-19	6.36645e-18											45.0394	death	9.23128	death		2.53422	4.616	3.04233	4.65899
CEP112	1.00608	2.2448	1.20992e-14	9.85675e-14											14.8489	death	20.7293	death		2.51392	4.59182	3.1482	5.17417
KCTD17	1.0052	3.08551	2.3223e-16	2.12524e-15											33.0815	death	25	survival		2.48544	4.43203	4.45404	4.5377
RDH10	1.00041	4.71731	1.06833e-17	1.06951e-16											17.6084	death	4.56636	survival		2.46778	4.40712	2.66356	6.31192
CADPS2	0.990413	5.19078	1.13341e-17	1.13273e-16											6.73456	survival	27.1025	survival		1.92457	4.39034	2.88725	4.67394
EPS8	0.986187	4.1486	7.29076e-17	6.87608e-16											20.2037	survival	36.5637	survival		1.86759	4.2966	1.29982	5.85411
ZDHHC24	0.983434	4.74524	3.12943e-17	3.03193e-16											41.2287	death	20.7293	death		1.72485	4.28975	3.42511	4.05655
RASL11A	0.975188	2.82354	7.00428e-15	5.81524e-14													12.8778	death			4.25959		6.55315
NFIC	0.928228	5.50892	5.78487e-16	5.18471e-15													29.4021	death			4.11281		4.93463
PARP14	0.925968	5.22223	1.11882e-15	9.8542e-15													33.0158	death			4.08386		6.06487
LPHN1	0.907881	6.94836	1.61257e-15	1.40031e-14													23.3903	death			3.99658		5.65587
ZNF333	0.904054	3.04635	2.19499e-13	1.63481e-12													25.6242	death			3.9672		3.79499
ZNRF1	0.902672	4.53474	1.20286e-14	9.80607e-14													31.5374	death			3.94454		4.03668
SPRED1	0.89102	4.33184	3.58573e-14	2.82687e-13													29.4021	death			3.85203		4.81559
ZNF558	0.86933	4.41314	1.33539e-13	1.01457e-12													12.0236	death			3.84509		4.33396
HNRNPD	0.851177	5.00733	1.44978e-13	1.0965e-12													22.2076	death			3.74514		3.77054
CASZ1	0.851394	5.85431	1.10514e-13	8.42915e-13													28.4823	death			3.65548		3.14674
MTSS1L	0.844016	5.92726	1.71336e-13	1.2892e-12													24.8357	survival			3.52709		4.97654
PRDX1	0.803454	9.79619	1.26946e-12	8.87408e-12													15.3745	death			3.34953		4.22094
RFX3	0.801482	2.6558	2.3959e-10	1.36213e-09													2.92378	death			3.19751		3.93616
AMFR	0.775089	7.49196	8.65208e-12	5.63491e-11													30.7162	death			2.84291		4.2919
NIPAL2	0.742573	4.1718	2.7077e-10	1.53567e-09													12.1222	death			2.63045		3.91588
DAGLA	0.726671	3.61684	1.08865e-09	5.76956e-09													12.2536	death			2.52879		2.9456
GPRC5C	0.72551	5.20964	3.03617e-10	1.7145e-09													30.7162	death			2.46397		3.11761
GGH	0.724435	7.13853	1.89595e-10	1.08952e-09
SIAE	0.712371	6.37615	4.22904e-10	2.34629e-09
RABGAP1L	0.709987	4.1995	1.51662e-09	7.90897e-09
CYP27B1	0.698367	3.38912	7.09422e-09	3.45659e-08
CCNG2	0.698476	5.23707	1.35962e-09	7.1251e-09
ID2	0.696767	4.81046	2.04062e-09	1.04784e-08
FUT8	0.693525	5.31803	1.84448e-09	9.50452e-09
SYNE2	0.685813	6.50719	1.74539e-09	9.02568e-09
XYLB	0.682119	4.11612	6.98067e-09	3.40543e-08
JUNB	0.679205	5.50287	3.23183e-09	1.63094e-08
KIAA0232	0.676123	6.17912	3.04937e-09	1.54285e-08
SLC16A9	0.674283	4.03423	1.29036e-08	6.12426e-08
ATP2B1	0.66635	7.11421	4.32329e-09	2.15668e-08
CTBS	0.651514	6.23762	1.1628e-08	5.5503e-08
GATA2	0.651256	7.44332	9.12374e-09	4.39431e-08
GRHL2	0.64981	8.09189	9.34664e-09	4.49429e-08
SNX27	0.643721	5.84056	1.72845e-08	8.10507e-08
FTO	0.642957	6.30251	1.64486e-08	7.73784e-08
EPRS	0.642397	9.38196	1.2956e-08	6.14416e-08
ERBB2IP	0.639614	7.80001	1.61723e-08	7.61395e-08
TMEM64	0.639071	6.28646	2.13905e-08	9.90368e-08
NHLRC1	0.634606	3.55447	1.23673e-07	5.21893e-07
UBA6	0.633931	7.20529	2.31141e-08	1.06764e-07
GSK3B	0.623154	7.06074	3.93637e-08	1.76265e-07
NQO1	0.609474	8.1604	7.13614e-08	3.11108e-07
KAZALD1	0.605269	4.35539	2.34287e-07	9.59994e-07
KIAA1598	0.604896	5.91432	1.17077e-07	4.96021e-07
STC2	0.603742	6.55265	1.09138e-07	4.644e-07
CELSR3	0.599879	3.3209	7.82545e-07	2.99797e-06
ACAD8	0.571932	5.55546	6.20112e-07	2.40476e-06
KIAA1244	0.569362	8.01113	4.75166e-07	1.87428e-06
DNAJC14	0.548636	6.40773	1.38838e-06	5.15064e-06
GDAP1	0.545987	4.28606	3.08764e-06	1.09091e-05
SETD2	0.544614	5.75524	1.86459e-06	6.77784e-06
ZFYVE9	0.54438	5.68739	1.89403e-06	6.87211e-06
AVPI1	0.543955	3.02566	9.14042e-06	3.0057e-05
CARS	0.538936	6.85371	2.02768e-06	7.33659e-06
MANSC1	0.536412	5.17557	3.09147e-06	1.09193e-05
NCR3LG1	0.535646	4.96431	3.34366e-06	1.17464e-05
MGAT4B	0.529704	6.88099	3.0042e-06	1.06326e-05
ATP13A2	0.52634	5.67211	4.08731e-06	1.42014e-05
PTOV1	0.520819	6.40831	4.61807e-06	1.58948e-05
DSTYK	0.515078	5.40817	6.94964e-06	2.32906e-05
NLRX1	0.512892	5.63436	7.19347e-06	2.40322e-05
RXRA	0.509182	6.87955	7.07565e-06	2.36723e-05
ACTR8	0.507433	5.48223	9.478e-06	3.10886e-05
HIPK1	0.506567	6.65459	8.01206e-06	2.65927e-05
PDXDC1	0.50399	7.55634	8.34358e-06	2.76148e-05
ZNF646	0.502104	5.50088	1.14719e-05	3.72224e-05
LLGL2	0.49741	6.42349	1.21771e-05	3.94016e-05
APC	0.496678	5.57168	1.40468e-05	4.49921e-05
KDM5A	0.495391	5.76628	1.42238e-05	4.55091e-05
DDHD1	0.493739	5.12897	1.7648e-05	5.56597e-05
GALNT2	0.491988	6.91139	1.41744e-05	4.5376e-05
TMEM214	0.491353	5.66635	1.65287e-05	5.23267e-05
PLEKHH3	0.469886	6.15987	3.65695e-05	0.000109336
HYOU1	0.468795	8.59125	3.25168e-05	9.78174e-05
AEBP2	0.463623	5.14248	5.48852e-05	0.000158791
GPAA1	0.462093	7.39226	4.42835e-05	0.000130567
COPS7A	0.455697	6.85898	5.86247e-05	0.000168611
VCPIP1	0.455683	5.23074	7.19943e-05	0.00020342
TANGO6	0.452852	4.64736	9.34217e-05	0.000258725
LFNG	0.453085	4.51539	0.000102995	0.000283564
CHCHD6	0.449001	3.6585	0.000162793	0.000434226
WWOX	0.448912	3.47273	0.000182732	0.000483123
KIF1B	0.447282	7.00092	7.73696e-05	0.000217194
SAMD4B	0.445885	4.87758	0.000101644	0.000280107
TRPC4AP	0.445688	6.89068	8.40619e-05	0.000234577
ANKRD11	0.443942	6.5936	9.01143e-05	0.000250156
CAMTA2	0.442016	4.61772	0.000125392	0.000340213
XRRA1	0.441726	4.56512	0.000146502	0.000393639
YTHDC1	0.441037	6.40273	0.000102629	0.000282687
TUFM	0.437971	8.27007	0.000104233	0.000286836
MSRB2	0.437905	4.79873	0.000157643	0.000421216
TMEM254	0.43455	4.65293	0.000184479	0.000487083
PPP3R1	0.432148	6.21495	0.00014717	0.000395251
KCNK1	0.428109	6.06242	0.000173169	0.000459186
DPY19L3	0.423982	5.08354	0.000243388	0.000630969
DDIT3	0.422684	5.25504	0.000243784	0.000631854
U2SURP	0.422241	7.82282	0.000186663	0.000492405
TDRD7	0.413965	3.84956	0.000496639	0.00121445
RAB2A	0.412905	6.82173	0.00027291	0.000699764
ZNF438	0.406737	2.7662	0.000938092	0.00216994
PXK	0.406601	3.86902	0.000601774	0.00144142
ZNF184	0.405256	4.4725	0.000491049	0.00120129
MAGI1	0.40213	5.02228	0.000475535	0.00116625
XPO7	0.395378	6.93788	0.000475667	0.00116633
RPA1	0.394794	7.35221	0.000475217	0.00116572
VPS13B	0.394281	5.5587	0.000567702	0.00136628
KIAA1429	0.393276	6.18369	0.000544474	0.00131741
TMEM116	0.39111	4.82357	0.000793456	0.00185329
AP1G1	0.390105	7.44586	0.000557039	0.00134283
PAQR3	0.388963	5.27945	0.000766205	0.00179357
CUL9	0.386711	5.76977	0.000702453	0.00165758
CAT	0.382652	7.64312	0.000714213	0.00168228
ANKIB1	0.381887	6.81053	0.000752331	0.00176427
STT3B	0.38121	8.01123	0.000735008	0.00172779
ATRN	0.378887	5.44635	0.000912727	0.00211502
HEXIM1	0.375345	5.00513	0.00104617	0.00240193
TEX261	0.375543	6.14645	0.000944582	0.00218409
TUBGCP3	0.375079	5.30972	0.00103776	0.00238448
RNF11	0.368798	7.86491	0.00109531	0.00250348
CLUAP1	0.368902	5.18946	0.00134133	0.00301348
TERF2IP	0.368062	6.29964	0.00119191	0.00270005
MTR	0.368348	6.79888	0.00114934	0.00261676
NELFA	0.365663	5.20476	0.00146185	0.00325926
ZNF546	0.365099	3.69412	0.00232637	0.00497755
MLST8	0.360317	6.62166	0.00147812	0.00329054
FAM160A2	0.359044	4.66326	0.0019503	0.00423788
NCOA6	0.354056	4.46239	0.00200778	0.00435471
SIK2	0.35499	4.92652	0.00203042	0.00440056
TSC22D2	0.354845	4.88573	0.00209785	0.00453748
PCM1	0.354259	7.60281	0.00170731	0.00375513
APEH	0.353809	8.68788	0.00169429	0.00372929
CTBP1	0.351841	7.34394	0.00185778	0.0040564
SLC25A24	0.349653	5.55936	0.00226775	0.00486189
DDX41	0.347422	6.45409	0.00218408	0.00470575
RBFOX2	0.34515	5.83561	0.00246309	0.00524424
ARL6	0.34593	4.38077	0.00356614	0.00734726
KARS	0.343495	8.14635	0.0023279	0.00497993
TLE1	0.338177	5.08141	0.00323537	0.00670941
KLF3	0.337763	5.95062	0.00300995	0.00627858
ZZEF1	0.335227	5.91518	0.00324149	0.00671853
ATF4	0.334639	9.11917	0.00297967	0.00621984
LRRC8D	0.333839	7.13413	0.00316268	0.00657728
KIF2C	0.332695	6.91083	0.00329033	0.00681012
SHPRH	0.330301	5.11342	0.0042456	0.00859212
TMCO4	0.328952	5.04559	0.00420419	0.00851662
MINA	0.328658	6.45631	0.00379127	0.00777011
SLC26A11	0.327359	4.29399	0.00510283	0.010158
UFL1	0.32519	6.37299	0.00425422	0.00860609
NANP	0.323684	5.06332	0.00504661	0.0100571
ZCCHC4	0.321945	4.15979	0.00663329	0.0129023
KIF3C	0.315462	2.53189	0.0106133	0.0197242
GRHL1	0.316175	4.49949	0.00663438	0.0129023
CCNY	0.313963	6.07188	0.00577955	0.0113795
XPOT	0.31346	8.73718	0.00542382	0.0107404
PRDM10	0.31261	4.37692	0.00736935	0.014188
MPV17L	0.311935	5.16993	0.0066746	0.0129633
SIAH2	0.31151	5.64895	0.00635467	0.0123994
GCN1L1	0.31096	8.47215	0.00579631	0.0114068
PEPD	0.309398	4.94397	0.00704997	0.0136313
RSBN1	0.306264	5.00232	0.00807598	0.0153993
DHX8	0.3044	6.4123	0.00725062	0.0139778
USP31	0.303145	5.33169	0.00808246	0.0154091
EDC4	0.301472	6.57828	0.00776098	0.0148739
ZC3H11A	0.30115	6.43884	0.0079993	0.0152779
KPNA4	0.300296	6.88954	0.00799633	0.0152747
OGFOD3	0.298757	5.20652	0.00915921	0.0172543
ACACA	0.297589	8.74536	0.00824121	0.0156684
EFCAB14	0.296674	6.84467	0.00873692	0.0165198
FUT10	0.296807	4.27985	0.0117436	0.0215683
PAK2	0.294762	6.40407	0.00927703	0.0174622
TCEB2	0.292479	7.30012	0.00977651	0.0182966
ITPRIP	0.290707	3.39193	0.014389	0.0259112
DGCR2	0.291148	6.78498	0.0101382	0.0189011
HIBCH	0.290876	5.17444	0.0116261	0.0213692
CAMSAP3	0.287408	5.06626	0.0122108	0.0223527
PDP1	0.287597	4.60863	0.0137313	0.0248336
ATXN2	0.285806	5.38045	0.0121518	0.0222588
PARP1	0.284402	8.91003	0.0115504	0.02127
KIAA0922	0.282559	4.75294	0.0140838	0.0254163
ARHGAP29	0.282733	6.16365	0.0129756	0.0236164
CHTF18	0.281517	6.24088	0.0133098	0.0241497
CTR9	0.278272	6.68147	0.0139209	0.0251495
PYROXD1	0.276112	5.20752	0.0167014	0.0296833
EFS	0.274044	5.65609	0.0161404	0.0287908
PTMS	0.270962	5.94841	0.0171296	0.0303592
PANK3	0.271526	7.07069	0.0163937	0.029185
IKBKB	0.270568	5.15219	0.018728	0.0328321
FAM72A	0.269867	2.38236	0.0339	0.0559181
TGOLN2	0.262864	5.74382	0.0205155	0.0356566
UCKL1	0.263244	5.25156	0.0218689	0.0377014
RB1	0.263253	6.10244	0.0206051	0.0358016
MICAL3	0.262683	5.79787	0.0210678	0.0364596
EEF2	0.258104	11.8797	0.0217458	0.0375121
CEP128	0.257203	4.1533	0.026649	0.0450802
FNDC3A	0.255275	6.62407	0.0243656	0.0415836
CAPN15	0.253859	5.60755	0.0261167	0.0442948
ENTPD4	0.252989	5.67808	0.0268556	0.0453512
NOTCH2	0.250599	6.84761	0.0268177	0.0453068

## Sheet: Figure 4
	Figure 4a			Figure 4b	qPCR-ct value							Figure 4c	qPCR-ct value
					C4-2CON			C4-2ENZ-R					shCON, C4-2CON			shAR, C4-2CON					shCON, C4-2ENZ-R			shAR, C4-2ENZ-R
				GAPDH	17.67	17.55	17.97	17.26	17.41	17.22		GAPDH	17.68	17.26	17.72	17.11	17.58	17.41		GAPDH	17.62	17.25	17.38	17.22	17.62	17.19
				AR	20.47	20.32	20.57	19.77	19.64	19.6		AR	20.65	20.82	21.12	24.68	24.61	25.46		AR	20.38	20.04	20.27	23.7	24.06	23.92
				CXXC5	24.03	24.79	24.88	21.79	22.41	21.69		CXXC5	24.02	23.86	23.72	23.03	23.15	22.84		CXXC5	21.94	22.16	22.3	22.04	22.13	22.33
				TET2	22.22	21.51	22.33	21.12	20.77	21.2		TET2	23.12	22.79	23.22	22.61	22.85	22.8		TET2	22.14	22.2	22.3	22.14	22.05	21.85
				ID1	23.73	23.7	23.56	21.25	21.49	21.39		ID1	23.87	24.24	23.74	22.91	23.14	23.08		ID1	21	20.9	20.78	22.97	23.12	23.03
				PFN2	25.08	25.18	25.27	22.93	22.38	22.71		PFN2	24.05	24.24	24.59	23.03	23.22	23.3		PFN2	22.64	22.26	22.2	23.81	23.97	23.76
				ID3	22.93	22.98	23.61	20.87	20.61	20.8		ID3	23.71	23.85	24.01	23.3	23.56	23.38		ID3	21.84	21.6	21.5	23.49	23.44	24.05
				KLK3	20.74	20.9	20.6	26.37	26.56	26.68		KLK3	21.41	21.38	21.34	24.06	24.34	23.97		KLK3	25.65	26.15	26.02	26.06	26.33	26.36
				TMRSS2	21.39	21.44	21.46	26.61	26.49	25.07		TMRSS2	21.78	22.12	22.2	24.45	24.29	24.11		TMPRSS2	26.31	26.57	26.59	27.04	26.56	26.67
				NKX3.1	22.45	22.37	22.5	28.38	28.17	28.67		NKX3.1	22.62	22.56	22.69	24.51	24.07	24.31		NKX3.1	28.36	28.26	28.01	28.64	28.18	28.45
	Figure 4d				Figure 4e
						shCon, C4-2CON						shID1#1, C4-2CON						shID1#2, C4-2CON						shCon, C4-2ENZ-R						shID1#1, C4-2ENZ-R						shID1#2, C4-2ENZ-R
					Day 0	0.097389	0.090129	0.079328	0.095021	0.081131	0.071176	0.083317	0.071145	0.091581	0.090219	0.081483	0.081291	0.098152	0.107423	0.0961608	0.092129	0.0790171	0.110323	0.097021	0.091231	0.09313	0.081233	0.091419	0.072121	0.091031	0.0740159	0.143025	0.083638	0.087018	0.09632	0.082138	0.101321	0.095631	0.079017	0.096621	0.112424
					Day 1	0.130339	0.140398	0.166035	0.184127	0.218047	0.221047	0.192107	0.110683	0.181009	0.130168	0.163037	0.156033	0.128827	0.161034	0.119026	0.170036	0.159162	0.167036	0.123136	0.203411	0.181385	0.184039	0.19604	0.172137	0.168036	0.14063	0.177238	0.14003	0.176108	0.193041	0.192041	0.176037	0.161004	0.131428	0.153033	0.163035
					Day 2	0.398175	0.471102	0.391084	0.449447	0.389284	0.353371	0.302204	0.241552	0.281381	0.289072	0.250129	0.290062	0.276273	0.298214	0.381403	0.27907	0.350076	0.313967	0.380982	0.327171	0.429192	0.353576	0.429912	0.355076	0.221437	0.215986	0.31327	0.290163	0.250053	0.213946	0.201093	0.269392	0.292103	0.220227	0.294063	0.231048
					Day 3	0.770166	0.675145	0.65014	0.578124	0.670144	0.680034	0.615232	0.556416	0.426992	0.501108	0.511627	0.617133	0.551118	0.55612	0.519112	0.508109	0.520112	0.589127	0.660142	0.730157	0.623138	0.680146	0.632336	0.66233	0.381082	0.396085	0.507009	0.51011	0.397085	0.39008	0.386083	0.406487	0.393198	0.399986	0.42003	0.398986
					Day 4	0.930501	0.925199	1.01872	0.994029	0.868748	0.925599	0.650403	0.717294	0.779168	0.697562	0.703446	0.713774	0.712753	0.671544	0.579915	0.701563	0.671096	0.620133	0.830179	0.998425	0.850183	0.994414	0.868187	0.995214	0.540376	0.581525	0.498007	0.512511	0.433044	0.416289	0.403187	0.477102	0.420321	0.471401	0.412378	0.467101
					Figure 4f
						shCon, C4-2CON						shPNF2#1, C4-2CON						shPFN2#2, C4-2CON						shCon, C4-2ENZ-R						shPFN2#1, C4-2ENZ-R						shPFN2#2, C4-2ENZ-R
					Day 0	0.0101921	0.122336	0.099271	0.092953	0.098863	0.084329	0.122142	0.163329	0.099361	0.111216	0.132382	0.092008	0.142689	0.099129	0.10294	0.099882	0.122671	0.096824	0.132759	0.0917335	0.081536	0.100006	0.13211	0.122201	0.0917289	0.122927	0.116189	0.110443	0.100596	0.122921	0.122305	0.103245	0.100901	0.112113	0.090709	0.09886
					Day 1	0.163074	0.163185	0.234135	0.218125	0.183209	0.214025	0.18162	0.153554	0.152881	0.142207	0.176323	0.214169	0.141466	0.193217	0.193729	0.122036	0.19495	0.183457	0.214218	0.214377	0.241295	0.203842	0.193367	0.24607	0.19365	0.264071	0.234418	0.132719	0.19364	0.196707	0.193649	0.181011	0.173265	0.163073	0.21403	0.132497
					Day 2	0.458645	0.397718	0.458102	0.448452	0.38729	0.468836	0.285378	0.356275	0.24067	0.26499	0.214269	0.499597	0.264327	0.286907	0.275186	0.499195	0.315192	0.346531	0.387299	0.519797	0.461611	0.540181	0.43826	0.428745	0.315955	0.234819	0.244627	0.264994	0.214034	0.295571	0.315955	0.438263	0.236497	0.24461	0.29557	0.224226
					Day 3	0.866328	0.764185	0.703253	0.713447	0.672185	0.73383	0.458021	0.45864	0.580158	0.550369	0.570569	0.475971	0.458644	0.63191	0.723639	0.672678	0.570757	0.519797	0.662196	0.835752	0.764407	0.703255	0.794983	0.682871	0.397492	0.417307	0.428068	0.397491	0.499412	0.39749	0.550373	0.417876	0.356723	0.428058	0.601333	0.580949
					Day 4	1.22321	1.12113	0.998825	1.19667	1.04917	1.10598	0.723539	0.700197	0.764378	0.672715	0.733458	0.876521	0.754215	0.835628	0.856136	0.774308	0.774599	0.835752	1.04927	1.22305	1.00902	1.15171	0.97518	1.04979	0.591142	0.499307	0.560565	0.580967	0.543188	0.631912	0.733831	0.652294	0.601914	0.661512	0.664819	0.662486
					Figure 4g
						shCon, C4-2CON						shID3#1, C4-2CON						shID3#2, C4-2CON						shCon, C4-2ENZ-R						shID3#1, C4-2ENZ-R						shID3#2, C4-2ENZ-R
					Day 0	0.09833	0.08711	0.09874	0.0912	0.0866	0.07274	0.079833	0.108712	0.089875	0.10912	0.098661	0.09027	0.081311	0.074001	0.091401	0.091101	0.017002	0.103001	0.127001	0.081211	0.073112	0.098122	0.079141	0.077212	0.089102	0.097401	0.114001	0.108363	0.098701	0.109631	0.082121	0.101301	0.129562	0.091001	0.076661	0.124001
					Day 1	0.1982	0.15066	0.197	0.21401	0.17302	0.186125	0.178202	0.150661	0.197002	0.214017	0.173002	0.186002	0.138801	0.110003	0.190002	0.180002	0.191278	0.170002	0.162312	0.210339	0.19813	0.218402	0.160001	0.207211	0.156801	0.150601	0.1372	0.150001	0.176002	0.193002	0.189202	0.177602	0.156098	0.140001	0.153001	0.130001
					Day 2	0.40214	0.3415	0.3813	0.3089	0.3504	0.390106	0.302142	0.341504	0.281054	0.308904	0.250003	0.290003	0.262142	0.281503	0.281324	0.279013	0.350004	0.313903	0.458095	0.471005	0.452915	0.463505	0.402986	0.455005	0.232141	0.211596	0.251324	0.239012	0.220002	0.239003	0.210107	0.22933	0.232043	0.21202	0.240002	0.231005
					Day 3	0.7151	0.60001	0.59691	0.59101	0.61007	0.470005	0.571516	0.460005	0.519696	0.459105	0.510006	0.467005	0.451005	0.356004	0.590007	0.480005	0.520006	0.490005	0.760009	0.765309	0.692308	0.708008	0.682208	0.586225	0.318103	0.309603	0.340694	0.342104	0.339704	0.390004	0.386004	0.3064	0.339315	0.31999	0.419945	0.389004
					Day 4	0.90261	0.81715	0.89001	0.97413	0.95034	1.08515	0.690268	0.681722	0.690008	0.741208	0.750338	0.735145	0.712608	0.671408	0.579796	0.701421	0.670959	0.620007	0.930011	0.98211	0.892011	0.942011	0.956811	0.830004	0.402604	0.481405	0.429795	0.461245	0.432956	0.486205	0.403104	0.457005	0.400234	0.413004	0.412293	0.374437
					Figure 4h	qPCR-ct value
						shCON			shAR			shCXXC5			shTET2
					GAPDH	16.69	16.37	16.29	16.94	16.28	16.31	16.77	16.38	16.92	16.54	16.27	16.33
					ID1	20.39	21.03	20.97	23.23	23.01	23.45	23.28	23.59	24.14	23.51	23.35	23.69
					ID3	20.63	20.82	20.37	22.93	22.84	23.24	23.16	23.79	23.29	22.84	22.94	23.18
					PFN2	21.52	21.68	22.21	23.52	23.37	23.54	23.48	23.63	24.11	24.02	23.55	23.36
					Figure 4i	qPCR-ct value
						shCON			shAR			shCXXC5			shTET2
						Input
					ID1	22.06	21.65	21.53	21.73	22.04	21.89	21.45	21.73	21.89	21.43	21.65	21.83
					ID3	21.16	21.66	21.05	21.33	21.89	21.48	21.36	21.75	21.31	21.81	21.38	21.47
					PFN2	22.75	22.31	21.67	22.31	22.9	22.45	22.07	21.86	22.07	21.89	22.31	21.49
						ChIP-AR
					ID1	28.34	28.29	27.44	31.33	32.01	30.88	30.42	30.8	31.22	31.18	30.64	31.26
					ID3	28.12	28.55	28.2	29.94	31.58	31.44	31	31.69	30.36	31.61	30.62	31.14
					PFN2	29.89	29.28	28.52	31.54	31.77	32.05	31.3	30.79	31.87	31.22	32.06	30.35
						ChIP-CXXC5
					ID1	27.28	27.09	26.97	27.01	27.42	27.02	31.22	30.6	30.59	26.81	26.77	27.23
					ID3	26.64	27.29	26.69	26.95	27.42	26.89	31.13	30.74	30.14	27.51	26.79	26.87
					PFN2	28.54	28.59	27.58	28.51	28.61	28.42	30.14	30.23	30.84	27.8	28.44	27.28
						ChIP-TET2
					ID1	28.7	28.53	28.6	28.3	28.87	28.88	29.98	30.72	30.85	31	31.54	30.86
					ID3	27.38	28.32	27.84	28.08	28.29	28.05	29.44	30.45	30.06	31.42	30.23	30.6
					PFN2	29.43	29.09	28.64	29.45	29.85	29.22	31.7	30.73	31.3	31.61	32.31	30.59
						ChIP-IgG
					ID1	32.38	33.25	32.96	33.2	32.57	33.05	32.47	33.06	32.04	33.12	32.78	33.16
					ID3	33.52	33.64	34.02	34.29	33.89	33.67	34.1	33.72	33.49	32.97	33.29	33.58
					PFN2	33.18	32.76	33.09	32.54	32.19	32.68	32.75	32.29	32.48	33.05	32.19	32.73
			Figure 4j										Figure 4k							Figure 4l
			Figure 4m	qPCR-ct value
				shCON+Vector			shTET2+Vector			shTET2+TET2-WT			shTET2+TET2-H1881R
			GAPDH	16.82	16.92	16.38	16.85	16.52	16.29	16.77	16.25	16.46	16.52	16.81	16.37
			ID1	20.71	21.03	20.5	22.48	22.1	23.09	20.36	20.18	20.68	20.35	20.7	20.41
			ID3	20.91	21.4	21.51	22.81	22.47	23.05	20.91	20.95	21.09	21.26	21.03	21.01
			PFN2	21.66	22.01	21.81	22.63	22.87	22.56	21.44	21.56	21.93	21.44	21.87	21.42
			Figure 4n
				shCon+vector						shTET2 + Vecotor						shTET2 + TET2-WT						shTET2 + TET2-H1881R
			Day 0	0.093628	0.070145	0.101476	0.094177	0.0716719	0.053112	0.09702	0.107019	0.070691	0.088712	0.0871406	0.090031	0.097121	0.10117	0.08917	0.103107	0.079041	0.11281	0.10372	0.09157	0.11037	0.091167	0.080341	0.071193
			Day 1	0.201175	0.183317	0.210137	0.151023	0.22139	0.207185	0.103005	0.120371	0.160179	0.093101	0.1504	0.125717	0.220341	0.180117	0.229074	0.19771	0.207112	0.15037	0.190371	0.201351	0.193471	0.170378	0.201617	0.136807
			Day 2	0.371261	0.412281	0.317415	0.350749	0.32608	0.401157	0.20161	0.260117	0.180217	0.22607	0.302105	0.218017	0.40361	0.390071	0.410031	0.33512	0.50317	0.420302	0.403307	0.391071	0.501271	0.420197	0.431106	0.391677
			Day 3	0.691404	0.593171	0.710241	0.620102	0.72016	0.62108	0.304191	0.37021	0.203701	0.402371	0.330172	0.470267	0.69174	0.750161	0.66719	0.71209	0.69047	0.70161	0.70347	0.69682	0.62197	0.761812	0.68191	0.71034
			Day 4	0.88171	1.021	0.790311	0.907701	0.820102	0.860127	0.35127	0.290371	0.405021	0.463817	0.397181	0.61027	1.20119	0.97061	0.89171	0.99171	1.0397	0.887131	0.931146	0.973171	0.861791	1.01091	0.89317	0.870131

## Sheet: Figure 5
	Figure 5a											Figure 5b						OD value
		C4-2CON					C4-2ENZ-R												NEO1132(nM)	C4-2CON				C4-2ENZ-R
	CBP/p300 inhibitor (CPI637) (μM)																		0	1.8962	1.89823	1.87972		1.84342	1.80861	1.97307
	0	94.0333	99.9231	103.08	102.964		97.5252	99.098	102.86	100.516									25	1.89121	1.94242	1.92502		1.3015	1.48543	1.49632
	1.6	86.2867	98.1185	103.358	101.368		78.6909	70.3801	70.3415	67.0958									50	1.87186	1.75111	1.98439		0.953402	0.90202	0.917508
	5.5	80.6464	94.3815	95.3041	97.1436		47.9917	49.4488	51.4995	53.0106									100	1.13184	1.08175	1.03072		0.338056	0.398671	0.36593
	16.5	64.4278	65.1415	64.2247	68.0487		30.2444	30.8611	29.9669	33.0892									200	0.40612	0.411713	0.408838		0.183451	0.181406	0.176257
	50	25.0968	22.1897	22.9846	23.5649		24.8555	23.9766	24.1076	29.6045
	BET bromodomain inhibitor (JQ1) (μM)																		NEO2734(nM)	C4-2CON				C4-2ENZ-R
	0.16	87.7258	103.561	104.374	101.275		94.8423	90.2166	92.4909	79.0224									0	1.98755	1.95257	2.00578		1.94402	1.96263	1.86582
	0.55	88.631	103.416	102.105	102.476		73.0322	70.671	70.1699	67.5199									25	2.00287	1.89816	2.14252		0.750703	0.745019	0.668367
	1.65	78.2963	87.3718	86.2635	88.8167		39.4264	39.0949	39.889	40.313									50	1.84376	1.68408	1.78261		0.321471	0.326133	0.332424
	5	34.2303	34.0911	32.298	32.9653		24.2772	24.3235	25.426	30.6684									100	0.767536	0.792815	0.764615		0.247451	0.237174	0.237212
																			200	0.394695	0.438284	0.436308		0.205854	0.199822	0.207239
	ATR inhibitor (VE-822) (μM)
	0	92.5992	104.033	101.019	102.349		106.053	104.502	98.4394	91.0049		Figure 5c	OD value
	0.5	38.604	53.9166	48.2517	38.6202		24.3511	25.9854	27.594	32.0547		NEO2734(nM)	LNCaPCON							LNCaPENZ-R
	1.6	33.4135	39.0076	39.8265	42.3395		18.0574	18.6342	17.0961	16.1539		0	1.04302	1.3498	1.0737	1.17596	1.23731	1.1146		1.01706	1.21695	1.10279	1.00143	1.09246	1.20373
	5.5	30.0714	34.9438	34.4218	36.0084		17.3909	23.7166	15.6797	16.9807		25	1.0328	1.00212	0.889637	1.14528	1.08393	1.01235		0.715656	0.753682	0.85981	0.677733	0.758656	0.778887
	16.5	6.99388	1.82972	1.50216	2.6435		2.50272	1.46446	0.900468	0.656925		50	0.705574	0.603317	0.552189	0.593091	0.582865	0.664672		0.325192	0.329947	0.33632	0.313569	0.311695	0.262997
	DNA synthesis inhibitor (Cisplatin) (μM)											100	0.470382	0.55218	0.501091	0.481232	0.501059	0.439706		0.250338	0.23992	0.240021	0.215272	0.252885	0.212422
	1.6	89.2673	96.5811	101.904	100.527		97.3242	99.6892	102.144	87.0634		200	0.357899	0.429479	0.446232	0.347674	0.368126	0.337448		0.208259	0.202189	0.209675	0.192192	0.192787	0.242769
	5.5	86.4626	98.7461	97.7276	98.311		94.4915	94.0044	98.4522	88.076
	16.5	86.2528	100.22	102.406	101.996		96.9717	96.286	99.2598	90.1013		NEO2734(nM)	VCaPCON							VCaPENZ-R
	50	81.841	97.574	90.3984	89.7228		94.3889	74.4632	79.2508	71.842		0	0.97568	0.81877	1.02546	1.01025	0.94581	0.886077		0.813059	1.06817	1.00962	0.889386	0.96739	1.12863
												25	0.712862	0.746694	0.686958	0.657091	0.776562	0.796474		0.655007	0.701571	0.673448	0.695311	0.705393	0.64493
												50	0.667047	0.637179	0.647134	0.587399	0.686959	0.515753		0.423235	0.429466	0.362773	0.342619	0.453467	0.403081
												100	0.527664	0.53762	0.557532	0.577441	0.597355	0.48784		0.241156	0.211611	0.301251	0.312388	0.292234	0.302311
	HDAC inhibitor (Vorinostat) (μM)											200	0.348457	0.436351	0.434459	0.378325	0.298677	0.398237		0.191561	0.201423	0.181386	0.20154	0.241849	0.191463
	0	81.8558	104.733	104.795	108.616		97.7776	97.6555	99.3945	105.172
	0.08	92.1401	109.789	101.758	106.276		96.8578	95.3559	97.1884	91.7124		NEO2734(nM)	LAPC4CON							LAPC4ENZ-R
	0.26	89.0474	98.1778	94.4925	92.2701		83.8003	86.9551	82.1187	83.3979		0	0.96438	1.27216	1.35424	1.14905	1.24138	1.25165		1.16715	1.28077	1.1465	1.27044	1.21578	1.05354
	0.82	77.6643	71.8006	89.1524	89.3194		65.6765	64.886	62.9097	56.9308		25	1.05671	1.04645	1.23112	1.13879	1.04645	0.995158		1.00189	0.981234	0.898604	1.01222	0.877946	0.92959
	2.5	54.6757	62.7254	60.7809	59.0648		37.3409	38.2823	37.5996	41.0131		50	0.892564	0.974639	0.80023	0.89256	0.923343	0.810489		0.568083	0.602118	0.578412	0.619727	0.671371	0.609398
												100	0.697636	0.813447	0.784516	0.813242	0.666858	0.605302		0.492582	0.441507	0.371268	0.444137	0.361507	0.433809
	p38 MAPK inhibitor (SB203580) (μM)											200	0.359077	0.44965	0.447701	0.533486	0.400115	0.430893		0.261568	0.262478	0.22574	0.268548	0.309863	0.216904
	0	91.7257	99.5512	103.807	104.916		103.48	105.517	101.99	89.0134
	1.6	88.5153	98.6719	95.6905	94.3117		84.7404	86.8598	85.1438	75.0596
	5.5	87.8649	84.7695	92.9588	83.3595		73.9316	71.2926	70.1645	65.4814		Figure 5d
	16.5	72.5942	76.5798	68.0783	67.6776		47.6717	45.313	52.5805	45.395
	50	41.073	44.4499	42.9774	43.4977		24.6729	24.502	25.1925	28.2622
	AKT inhibitor (Ipatasertib) (μM)
	0	85.9784	107.84	104.805	101.377		102.076	99.2264	102.848	95.8495
	1.6	15.8328	14.0567	13.7264	13.1032		6.13979	5.87239	6.21619	7.19412
	5.5	12.1124	12.1062	11.4269	11.1963		4.32909	4.29853	4.42077	5.70431
	16.5	12.2557	11.4643	11.3085	11.6388		4.05405	3.29768	4.04641	4.56594
	50	5.2636	7.63793	7.41981	7.0646		4.5201	3.23656	3.58801	3.206
	EZH2 inhibitor (GSK126) (μM)
	1.6	15.8328	14.0567	13.7264	13.1032		6.13979	5.87239	6.21619	7.19412
	5.5	12.1124	12.1062	11.4269	11.1963		4.32909	4.29853	4.42077	5.70431
	16.5	12.2557	11.4643	11.3085	11.6388		4.05405	3.29768	4.04641	4.56594
	50	5.2636	7.63793	7.41981	7.0646		4.5201	3.23656	3.58801	3.206
	mTOR inhibitor (Everolimus) (μM)
	0	83.4371	110.569	102.008	103.985		102.901	103.359	99.4559	94.2849
	0.16	25.1056	29.5626	28.2746	28.3975		19.3838	19.1212	18.7609	18.7684
	0.55	26.1156	29.2152	30.0115	31.1765		20.4646	19.2187	18.0554	19.0761
	1.65	25.6774	29.2099	31.6735	28.761		17.6952	18.7384	17.365	16.6445
	5	23.9886	26.2919	27.2165	27.3661		18.7609	19.1587	17.5075	18.2731
	CDK4/6 inhibitor (Palbociclib) (μM)
	0	91.1364	103.451	107.229	98.1833		102.626	103.436	104.974	88.9634
	1.6	51.888	54.7443	54.755	60.489		46.4028	51.7443	44.9061	55.9805
	5.5	50.2428	47.7402	46.7649	48.6941		39.7225	41.9332	42.6679	51.7031
	16.5	32.6925	34.3109	33.5499	31.0634		33.2962	37.0037	33.4815	44.9335
	50	25.3133	22.3874	23.0733	23.5342		24.8994	26.9317	25.1672	27.0278
	CDK2/5 inhibitor(Roscovitine) (μM)											Figure 5e
	0	78.8087	110.975	107.077	103.139		98.9398	92.6617	125.724	82.6743		Days	Vehicle (mm3)										Enzalutamide (mm3)										CPI637 (mm3)										JQ1 (mm3)
	1.6	92.5868	95.3852	91.1215	99.0587		71.3471	77.0052	81.9435	54.2733		0	68.8902	65.0819	86.1663	93.4717	83.5779	54.7129	83.5715	97.6168	76.9712	70.0039	78.9914	65.8599	79.3996	87.2796	83.436	63.7152	101.214	75.9611	63.7336	79.3955	68.7892	75.8601	78.8904	86.9369	63.7258	95.1534	103.638	87.0845	63.7321	79.1664	73.8398	104.469	97.3996	94.0417	103.638	69.0936	83.5056
	5.5	36.8127	52.3411	65.9361	53.664		47.5745	39.8016	47.3862	46.9655		4	93.1269	75.9211	69.1915	97.1736	88.3856	98.0827	106.397	111.315	106.366	77.0715	93.9413	75.9367	69.1933	87.0739	94.0952	103.333	113.134	97.0736	90.0018	70.1024	121.514	103.332	97.3382	99.0632	154.668	133.434	97.0751	103.334	99.0157	125.356	86.9961	97.0965	124.245	113.538	86.9635	97.3632	104.185
	16.5	9.69388	3.8529	3.89361	3.76132		7.66915	6.29616	8.20063	15.4974		8	128.028	138.358	117.924	128.925	131.924	111.848	163.082	127.416	97.2746	121.416	113.963	136.972	135.558	110.507	133.334	123.336	160.71	154.666	97.0725	113.548	129.392	125.355	96.9716	103.165	161.821	154.637	103.14	107.376	97.3796	122.225	113.572	126.265	116.366	99.406	118.487	104.478	124.952
	50	11.2101	3.4764	2.21458	3.59851		6.26294	6.52868	7.18196	4.01522		12	154.934	205.963	255.926	258.817	258.871	104.427	205.903	255.994	299.299	259.702	136.366	187.377	205.437	166.937	265.763	205.467	213.035	294.45	198.397	255.763	154.657	157.68	104.143	117.578	143.538	168.791	158.084	154.649	157.781	167.074	137.78	137.475	126.669	106.162	106.871	121.821	116.467
	Wee1 inhibitor (Adavosertib) (μM)											16	306.609	212.212	362.755	442.298	485.666	306.693	316.671	358.973	335.764	355.967	315.158	211.216	188.287	396.271	271.015	388.998	329.401	354.856	366.27	258.692	198.388	155.862	155.458	129.397	154.657	174.549	173.847	163.64	174.953	175.155	154.736	144.649	137.477	124.649	133.639	133.464	121.518
	0.16	25.3001	22.6141	28.2514	22.8331		12.207	14.9609	16.2631	29.6269		20	480.882	350.584	421.045	619.093	495.875	565.365	413.474	425.723	430.514	402.331	486.878	386.978	406.675	362.027	558.698	436.473	526.273	429.403	415.059	288.996	220.307	161.72	228.489	205.459	195.154	166.973	223.843	205.661	206.267	217.277	179.903	173.842	165.054	168.084	154.751	165.963	176.872
	0.55	15.3628	6.7282	5.86359	6.53223		5.85603	8.39643	8.02284	24.1084		24	738.803	540.617	400.513	732.48	792.017	901.327	591.98	679.546	569.405	494.454	840.522	638.801	806.279	505.263	457.787	568.799	693.145	569.102	390.311	578.901	255.965	212.226	233.54	213.54	236.974	303.44	301.42	328.39	270.813	277.884	195.155	174.851	195.315	188.085	197.378	195.357	188.186
	1.65	20.7465	5.43705	4.2727	5.43705		4.6819	6.4431	6.18692	12.3671		28	844.332	856.126	567.194	1093.2	865.649	796.324	819.626	839.12	985.272	732.338	962.747	607.487	1030.42	918.604	838.401	731.429	801.127	759.712	570.314	637.387	233.358	308.188	301.435	265.662	247.593	293.996	266.672	379.402	365.765	357.684	215.156	212.53	235.762	215.257	205.156	204.145	225.56
	5	10.4288	5.50622	6.44	5.95582		4.86336	5.37571	7.01949	20.9383
	NFkB p65 inhibitor (JSH-23) (μM)											Figure 5f						Figure 5g
	0	85.4456	105.519	101.895	107.14		97.6583	102.236	105.271	94.8343								Vehicle (g)	Enzalutamide (g)	CPI637 (g)	JQ-1 (g)	NEO2734 (g)
	1.6	50.7781	54.8386	61.2842	62.3212		43.3109	41.2122	45.9166	39.9516								1.8	1.68	0.68	0.35	0.12
	5.5	31.1357	36.8172	37.2811	38.58		27.2046	29.099	28.0285	32.9724								1.56	1.26	0.62	0.45	0.11
	16.5	22.1359	26.06	26.7313	26.8841		25.458	26.8031	26.8313	26.3454								1.7	1.59	0.56	0.46	0.181
	50	13.8238	14.6861	16.1924	15.1555		22.7255	21.9649	22.0917	20.8803								1.66	1.02	0.56	0.34	0.12
																		1.6	1.42	0.65	0.26	0.09
	ROCK1 inhibitor (Y-27632) (μM)																	1.3	1.67	0.58	0.37	0.13
	0	87.2899	106.693	102.965	103.053		104.819	110.899	104.827	94.4119								1.12	1.25	0.52	0.43	0.098
	1.6	89.5553	90.3105	79.8199	104.461		107.342	105.969	109.162	95.4046								1.49	1.39	0.54	0.3	0.13
	5.5	88.4532	98.4608	98.0934	105.237		107.036	105.629	109.832	92.1452								1.23	1.22	0.54	0.24	0.161
	16.5	79.5614	97.6036	104.06	101.196		91.5496	94.1306	100.732	88.0337								1.2	1.56	0.5	0.34	0.15
	50	82.9766	90.7935	96.1681	94.5625		86.495	77.7674	75.4594	74.8969
	PARP inhibitor (Olaparib) (μM)
	0.5	81.1669	84.1944	87.2694	86.9021		88.2322	88.5632	88.1578	78.1314		Figure 5h
	1.6	63.1111	74.1188	68.268	68.8939		74.2185	69.8919	68.5601	64.0763		Days	Vehicle (g)										Enzalutamide (g)										CPI637 (g)										JQ1 (g)
	5.5	41.7218	37.8303	37.3745	39.6672		47.7297	47.2416	46.6956	40.152		0	26.5	25.45	27.38	26.42	27.67	25.27	24.07	25.39	25.45	25.45	25.18	26.93	25.74	25.95	26.76	26.68	26.18	24.45	25.36	25.29	22.03	26.92	23.6	25.94	26.36	27.48	25.28	27.54	26.58	25.69	26.3	26.93	25.3	25.95	26.76	26.68	22.3
	16.5	30.0338	26.9111	25.9314	26.7138		35.1719	33.9228	34.4936	39.6474		4	26.99	27.47	27.33	26.12	27.6	26.3	24.3	24.3	29.27	26.58	26.98	25.78	26.33	25.43	24.87	26.6	27.17	23.65	26.89	26.39	23.26	25.78	22.68	26.87	26.9	26.94	26.14	27.6	26.36	25.19	26.1	26.3	23.32	25.8	27.5	26.4	23.5
												8	26.05	27.04	26.68	25.59	26.94	25.88	25.1	26.1	27.93	26.44	26.4	25.69	25.55	26.95	26.2	26.37	27.99	27.1	26.21	25.74	27.41	25.6	22.03	26.88	25.95	26.43	28.42	28.04	27.94	26.48	25.13	27.29	23.33	26.1	26.2	27.1	23.62
	MEK1/2 inhibitor (Trametinib) (μM)											12	26.27	27.18	26.66	26.42	27.75	26.1	25.81	26.54	26.78	27.25	27.36	26.19	26.05	25.23	25.39	27.07	28.59	24	26.68	26.44	26.7	25.24	22.67	26.65	24.88	26.05	27.54	27.65	28.11	26.21	26.3	26.8	23.47	25.9	26.3	27.36	25.1
	0	81.7717	105.103	111.245	101.88		103.13	111.415	96.0946	89.3603		16	25.6	27.64	26.89	26.26	27.78	27.39	25.3	26.71	26.51	27.17	27.67	27.01	26.11	25.65	24.9	28.27	28.23	23.9	26.48	27.25	25.83	26.3	23.35	27.78	25.74	26.69	28.37	27.78	27.76	26.01	25.27	28.49	23.32	26.3	27.35	28.17	24.27
	1.6	79.6771	84.8675	91.1725	97.0871		93.4077	99.5565	93.6489	85.9673		20	26.74	28.51	27.25	26.91	29.75	28.3	26.06	26.78	27.25	28.16	28.38	28.21	28.61	26.31	26.75	28.83	30.24	25.3	28.78	28.11	26.07	26.11	27.28	27.49	26.16	26.35	29.31	28.4	28.38	27.49	26.7	28.1	23.1	25.6	25.1	28.41	24.2
	5.5	79.5777	85.4781	85.7479	92.124		89.722	91.496	89.2225	85.8639		24	26.96	28.65	25.89	27.47	28.58	26.28	26.4	27.2	25.38	28.07	28.27	27.35	28.06	26.34	26.6	29.06	30.08	25.17	28.7	27.79	25.95	26.3	27.27	27.32	25.88	26.28	29	27.48	28.42	25.26	25.6	27.14	23.5	28.19	28.32	26.1	25.1
	16.5	43.9767	65.7747	65.3984	69.3746		64.6792	62.2076	65.2131	53.3031		28	27.87	28.06	26.24	27.34	26.52	26.2	26.4	27.19	26.8	28.38	28.68	27.89	27.7	27.15	25.8	29.46	28.88	25.6	28.73	27.38	26.28	26.13	27.51	27.38	26.88	27.08	30.21	27.73	28.11	25.89	28.1	25.3	23.38	22.13	23.28	26.4	26.25
	50	11.7413	12.5933	14.2974	20.5528		21.2591	18.2708	20.9835	20.6649
	CHK1 inhibitor (AZD7762) (μM)
	0	85.9784	107.84	104.805	101.377		102.076	99.2264	102.848	95.8495
	0.5	92.796	102.056	104.786	100.947		109.838	108.402	108.639	102.183		Figure 5i
	1.6	90.8454	92.2538	88.8637	86.5205		103.367	105.973	103.306	93.0838
	5.5	56.3834	57.4552	57.5549	54.6073		65.6942	67.9174	68.8724	71.0651
	16.5	6.81532	6.0675	6.5162	6.44142		15.0252	16.1483	15.476	17.0345
	ATM inhibitor (KU-55933 ) (μM)
	1.6	92.796	102.056	104.786	100.947		109.838	108.402	108.639	102.183
	5.5	90.8454	92.2538	88.8637	86.5205		103.367	105.973	103.306	93.0838
	16.5	56.3834	57.4552	57.5549	54.6073		65.6942	67.9174	68.8724	71.0651
	50	6.81532	6.0675	6.5162	6.44142		15.0252	16.1483	15.476	17.0345
													AR			CXXC5				ID1				PFN2				Ki67				Cleaved-Caspase3
												Vehicle (%)	Enzalutamide (%)	NEO2734 (%)		Vehicle (%)	Enzalutamide (%)	NEO2734 (%)		Vehicle (%)	Enzalutamide (%)	NEO2734 (%)		Vehicle (%)	Enzalutamide (%)	NEO2734 (%)		Vehicle (%)	Enzalutamide (%)	NEO2734 (%)		Vehicle (%)	Enzalutamide (%)	NEO2734 (%)
												92.1375	76.95	22.275		75.9375	79.9875	59.7375		87.5812	86.3662	29.97		88.3912	86.265	60.345		39.5887	29.7675	20.0475		1.92375	2.43	5.16375
												86.0625	83.025	21.2625		79.9875	75.9375	29.3625		76.8487	81.2025	21.1612		91.3275	92.5425	50.1187		30.78	50.9287	21.1612		2.93625	2.53125	5.8725
												69.8625	68.85	43.5375		87.075	69.8625	32.4		88.29	80.595	42.8287		74.115	63.0787	29.8687		40.8037	40.1962	18.4275		1.72125	2.835	3.13875
												65.8125	72.9	52.65		69.8625	59.7375	19.2375		91.4287	87.1762	30.8812		60.4462	80.3925	43.6388		43.6388	42.6262	8.505		3.13875	5.36625	3.4425
												97.2	89.1	35.4375		87.075	84.0375	20.25		77.76	80.3925	13.6687		87.48	76.545	38.5763		38.5459	33.9187	16.0987		2.32875	3.4425	1.92375
[truncated: 13 more columns]

## Sheet: Figure 6
	Figure 6a
	Figure 6b
	AR staining
	Hormone naïve								CRPC								Enzalutamide/abiraterone resistant
	Case No.	Staining intensity (1)*	Staining positivity score (1)*	Staining score (1)*	Staining intensity (2)#	Staining positivity score (2)#	Staining score (2)#	Final staining score: Average of staining score (1) + (2)	Case No.	Staining intensity (1)*	Staining positivity score (1)*	Staining score (1)*	Staining intensity (2)#	Staining positivity score (2)#	Staining score (2)#	Final staining score: Average of staining score (1) + (2)	Case No.	Staining intensity (1)*	Staining positivity score (1)*	Staining score (1)*	Staining intensity (2)#	Staining positivity score (2)#	Staining score (2)#	Final staining score: Average of staining score (1) + (2)
	Case1	3	4	12	3	4	12	12	Case1	3	4	12	2	4	8	10	Case1	3	4	12	3	4	12	12
	Case2	3	3	9	3	3	9	9	Case2	2	4	8	2	4	8	8	Case2	3	4	12	3	4	12	12
	Case3	3	4	12	3	4	12	12	Case3	3	4	12	3	4	12	12	Case3	2	3	6	3	2	6	6
	Case4	2	3	6	3	3	9	7.5	Case4	3	4	12	2	4	8	10	Case4	2	3	6	2	2	4	5
	Case5	3	4	12	3	4	12	12	Case5	3	2	6	3	3	9	7.5	Case5	2	4	8	1	2	2	5
	Case6	3	4	12	3	3	9	10.5	Case6	0	0	0	0	0	0	0	Case6	3	4	12	3	2	6	9
	Case7	3	4	12	3	4	12	12	Case7	0	0	0	0	0	0	0	Case7	2	3	6	2	3	6	6
	Case8	3	3	9	3	3	9	9	Case8	1	4	4	2	3	6	5	Case8	3	4	12	3	4	12	12
	Case9	3	4	12	3	4	12	12	Case9	3	4	12	3	4	12	12	Case9	1	4	4	1	3	3	3.5
	Case10	3	4	12	2	4	8	10	Case10	2	4	8	2	4	8	8	Case10	2	3	6	2	3	6	6
	Case11	3	3	9	3	2	6	7.5	Case11	3	4	12	3	4	12	12	Case11	1	4	4	1	4	4	4
	Case12	2	3	6	2	4	8	7	Case12	1	4	4	2	3	6	5	Case12	0	0	0	0	0	0	0
	Case13	3	3	9	3	3	9	9	Case13	1	4	4	1	4	4	4	Case13	3	3	9	3	3	9	9
	Case14	3	3	9	2	4	8	8.5	Case14	3	4	12	3	4	12	12	Case14	3	4	12	3	4	12	12
	Case15	3	3	9	3	4	12	10.5	Case15	3	4	12	2	4	8	10	Case15	2	4	8	3	3	9	8.5
	Case16	2	3	6	3	3	9	7.5	Case16	3	4	12	2	4	8	10
	Case17	3	3	9	3	3	9	9
	Case18	3	3	9	3	4	12	10.5
	Case19	3	4	12	3	3	9	10.5
	Case20	3	3	9	3	2	6	7.5
	Case21	2	3	6	2	2	4	5
	Case22	3	3	9	3	4	12	10.5
	Case23	3	3	9	3	4	12	10.5
	Case24	3	2	6	3	3	9	7.5
	Note: * IHC was scored by Investigator 1; # IHC was scored by Investigator 2.
	CXXC5 staining
	Hormone naïve								CRPC								Enzalutamide/abiraterone resistant
	Case No.	Staining intensity (1)*	Staining positivity score (1)*	Staining score (1)*	Staining intensity (2)#	Staining positivity score (2)#	Staining score (2)#	Final staining score: Average of staining score (1) + (2)	Case No.	Staining intensity (1)*	Staining positivity score (1)*	Staining score (1)*	Staining intensity (2)#	Staining positivity score (2)#	Staining score (2)#	Final staining score: Average of staining score (1) + (2)	Case No.	Staining intensity (1)*	Staining positivity score (1)*	Staining score (1)*	Staining intensity (2)#	Staining positivity score (2)#	Staining score (2)#	Final staining score: Average of staining score (1) + (2)
	Case1	0	0	0	0	0	0	0	Case1	0	0	0	0	0	0	0	Case1	3	4	12	2	4	8	10
	Case2	1	3	3	0	0	0	1.5	Case2	2	3	6	2	4	8	7	Case2	3	4	12	3	4	12	12
	Case3	1	3	3	0	0	0	1.5	Case3	0	0	0	0	0	0	0	Case3	2	3	6	2	2	4	5
	Case4	0	0	0	0	0	0	0	Case4	1	3	3	1	4	4	3.5	Case4	1	3	3	2	2	4	3.5
	Case5	0	0	0	0	0	0	0	Case5	3	3	9	2	4	8	8.5	Case5	2	3	6	3	3	9	7.5
	Case6	0	0	0	1	4	4	2	Case6	0	0	0	0	0	0	0	Case6	1	2	2	2	2	4	3
	Case7	0	0	0	0	0	0	0	Case7	0	0	0	1	4	4	2	Case7	3	2	6	2	2	4	5
	Case8	0	0	0	1	4	4	2	Case8	2	4	8	2	4	8	8	Case8	3	3	9	3	4	12	10.5
	Case9	1	4	4	1	4	4	4	Case9	0	0	0	0	0	0	0	Case9	3	3	9	3	4	12	10.5
	Case10	1	3	3	1	4	4	3.5	Case10	0	0	0	0	0	0	0	Case10	2	3	6	2	3	6	6
	Case11	0	0	0	0	0	0	0	Case11	0	0	0	0	0	0	0	Case11	2	2	4	2	4	8	6
	Case12	1	2	2	1	4	4	3	Case12	0	0	0	0	0	0	0	Case12	0	0	0	0	0	0	0
	Case13	0	3	0	0	0	0	0	Case13	2	4	8	2	4	8	8	Case13	3	4	12	3	3	9	10.5
	Case14	1	3	3	1	4	4	3.5	Case14	0	0	0	0	0	0	0	Case14	2	3	6	2	4	8	7
	Case15	0	0	0	0	0	0	0	Case15	0	0	0	0	0	0	0	Case15	3	3	9	3	4	12	10.5
	Case16	0	0	0	0	0	0	0	Case16	0	0	0	0	0	0	0
	Case17	1	1	1	1	1	1	1
	Case18	1	1	1	1	1	1	1
	Case19	0	0	0	0	0	0	0
	Case20	1	3	3	1	3	3	3
	Case21	1	2	2	1	2	2	2
	Case22	1	1	1	1	1	1	1
	Case23	0	0	0	0	0	0	0
	Case24	1	3	3	1	2	2	2.5
	Note: * IHC was scored by Investigator 1; # IHC was scored by Investigator 2.
	ID1 staining
	Hormone naïve								CRPC								Enzalutamide/abiraterone resistant
	Case No.	Staining intensity (1)*	Staining positivity score (1)*	Staining score (1)*	Staining intensity (2)#	Staining positivity score (2)#	Staining score (2)#	Final staining score: Average of staining score (1) + (2)	Case No.	Staining intensity (1)*	Staining positivity score (1)*	Staining score (1)*	Staining intensity (2)#	Staining positivity score (2)#	Staining score (2)#	Final staining score: Average of staining score (1) + (2)	Case No.	Staining intensity (1)*	Staining positivity score (1)*	Staining score (1)*	Staining intensity (2)#	Staining positivity score (2)#	Staining score (2)#	Final staining score: Average of staining score (1) + (2)
	Case1	0	0	0	0	0	0	0	Case1	1	3	3	1	4	4	3.5	Case1	3	4	12	3	4	12	12
	Case2	1	3	3	0	0	0	1.5	Case2	2	3	6	1	4	4	5	Case2	3	4	12	3	4	12	12
	Case3	1	4	4	1	2	2	3	Case3	1	3	3	1	4	4	3.5	Case3	3	3	9	2	4	8	8.5
	Case4	1	3	3	1	4	4	3.5	Case4	2	4	8	2	3	6	7	Case4	2	2	4	2	2	4	4
	Case5	1	4	4	1	4	4	4	Case5	3	3	9	3	3	9	9	Case5	3	3	9	3	2	6	7.5
	Case6	0	0	0	0	0	0	0	Case6	0	0	0	0	0	0	0	Case6	2	4	8	2	2	4	6
	Case7	0	0	0	0	0	0	0	Case7	0	0	0	0	0	0	0	Case7	2	4	8	2	2	4	6
	Case8	1	3	3	0	0	0	1.5	Case8	3	4	12	3	4	12	12	Case8	3	4	12	3	4	12	12
	Case9	2	4	8	2	4	8	8	Case9	1	4	4	0	0	0	2	Case9	3	3	9	3	3	9	9
	Case10	1	4	4	2	4	8	6	Case10	0	0	0	1	4	4	2	Case10	2	4	8	1	2	2	5
	Case11	1	3	3	1	3	3	3	Case11	1	4	4	1	3	3	3.5	Case11	2	3	6	2	4	8	7
	Case12	1	3	3	1	4	4	3.5	Case12	0	0	0	0	0	0	0	Case12	0	0	0	0	0	0	0
	Case13	0	0	0	0	0	0	0	Case13	0	0	0	0	0	0	0	Case13	1	4	4	1	2	2	3
	Case14	1	3	3	1	3	3	3	Case14	1	4	4	1	3	3	3.5	Case14	3	4	12	2	4	8	10
	Case15	0	0	0	0	0	0	0	Case15	1	4	4	0	0	0	2	Case15	3	3	9	3	3	9	9
	Case16	1	1	1	1	1	1	1	Case16	1	4	4	1	4	4	4
	Case17	1	1	1	1	2	2	1.5
	Case18	0	0	0	0	0	0	0
	Case19	1	1	1	1	1	1	1
	Case20	1	1	1	0	0	0	0.5
	Case21	1	2	2	1	2	2	2
	Case22	1	2	2	1	2	2	2
	Case23	2	1	2	2	1	2	2
	Case24	1	1	1	1	1	1	1
	Note: * IHC was scored by Investigator 1; # IHC was scored by Investigator 2.
	Figure 6c						Figure 6e
								CRPC (%)						ENZ-resistant (%)
							DMSO	92.9655	90.9515	99.9462	94.5314	121.605		114.442	108.566	88.0804	92.4336	96.4787
							ENZ (10 μM)	31.2541	37.9736	30.9007	44.0377	43.6703		75.8096	99.4762	84.2466	87.565	85.4395
							ENZ (20 μM)	25.6267	36.4468	18.9771	17.712	32.6514		67.1271	71.1119	73.9469	68.841	80.2544
							NEO2734 (0.1 μM)	22.7569	19.5338	16.4468	22.7725	35.3028		11.6035	14.6978	10.5638	14.0851	20.8458
							NEO2734 (0.2 μM)	10.1869	15.627	16.4468	13.0056	18.9771		5.64141	3.09427	7.65878	4.4016	6.64096
							NEO2734 (0.4 μM)	6.31918	3.79542	10.1592	5.06057	7.52051		5.86784	5.3207	3.08112	1.49654	3.08112
							Figure 6f
							Days	Vehicle (mm3)									Enzalutamide (mm3)
							0	107.389	102.834	99.5956	77.4293	86.4376	109.616	79.555	77.227		107.996	103.543	97.5733	109.919	99.7919	90.6882	85.6279	76.1137
							4	113.36	107.692	113.664	99.7917	97.2677	87.3485	88.968	80.2635		122.774	126.823	110.729	117.916	110.933	99.797	101.822	97.2676
							8	128.285	113.665	110.628	124.595	126.114	107.49	119.737	97.4704		155.466	106.882	112.956	110.934	108.909	117.915	137.248	103.841
							12	155.245	147.367	140.891	127.936	140.79	127.126	120.851	103.847		215.79	151.215	144.333	131.172	117.814	125.001	132.49	133.098
							16	234.212	237.45	256.478	249.292	203.037	161.532	175.203	157.264		214.576	239.373	208.806	206.076	169.13	191.902	180.77	153.138
							20	309.617	316.297	301.924	271.863	248.584	258.706	221.56	207.896		285.426	246.459	289.778	208.807	178.948	191.904	188.663	227.835
							24	431.581	459.113	434.516	426.722	329.557	319.435	319.03	304.05		386.743	360.629	383.2	369.536	315.791	302.228	323.382	236.236
							28	639.982	620.954	506.379	603.646	492.31	458.605	403.442	357.491		553.039	429.759	526.622	459.111	502.33	452.026	363.969	366.803
							32	710.833	735.428	691.501	619.942	603.747	475.204	428.241	360.831		637.047	623.788	600.812	502.532	542.614	468.828	474.293	386.236
							36	802.129	765.691	720.246	697.979	613.667	529.456	504.051	475.204		690.691	661.136	633.91	600.812	585.63	640.286	492.209	396.358
	Figure 6d						Figure 6g						Figure 6h
														Vehicle (g)	Enzalutamide (g)	CPI637 (g)	JQ-1 (g)	NEO2734 (g)
														1.63	1.36	0.86	0.43	0.29
														1.23	1.26	0.76	0.48	0.16
														1.3	1.25	0.46	0.34	0.13
														1.03	1.02	0.76	0.28	0.12
														1.23	1.13	0.49	0.13	0.106
														1.31	1.25	0.58	0.14	0.09
														1.12	0.97	0.52	0.33	0.09
														0.97	0.89	0.62	0.3	0.1

## Sheet: Figure S1
	Supplementary Fig.1a
	Days	C4-2ENZ (enzalutamide)						C4-2CON (enzalutamide)						C4-2CON (vehicle)						C4-2ENZ-R (vechicle)
	0	0.097992	0.09587	0.097388	0.092834	0.07896	0.082547	0.081492	0.07674	0.087975	0.10336	0.083825	0.084837	0.091096	0.087594	0.0624312	0.080973	0.064779	0.086035	0.094031	0.088055	0.076601	0.048584	0.0975741	0.081986
	1	0.204308	0.210482	0.224653	0.238115	0.199348	0.187506	0.111896	0.106633	0.105013	0.110479	0.162201	0.136188	0.263166	0.22344	0.30001	0.213557	0.221738	0.253045	0.095752	0.278349	0.198792	0.201221	0.27328	0.194844
	2	0.405327	0.384071	0.369799	0.378403	0.384577	0.39378	0.209268	0.203701	0.209571	0.236391	0.209065	0.20198	0.354263	0.431358	0.431583	0.421451	0.457809	0.426803	0.495957	0.425739	0.421461	0.441695	0.498296	0.421755
	3	0.666832	0.666326	0.69395	0.642236	0.659544	0.637582	0.31763	0.323095	0.350222	0.359331	0.33595	0.328156	0.718242	0.644256	0.604777	0.662208	0.681298	0.689901	0.657512	0.657917	0.759135	0.753304	0.750339	0.650993
	4	1.01381	1.02778	0.949432	0.937995	0.921193	1.00207	0.378765	0.44729	0.424617	0.411358	0.500227	0.373401	0.973281	0.991936	0.971692	0.870473	1.05267	0.778366	1.1721	1.06639	1.15277	1.28041	1.16985	1.17036
	5	1.32041	1.38579	1.48347	1.35269	1.287	1.3533	0.441327	0.44406	0.481814	0.479385	0.465721	0.434442	1.21462	1.29559	1.2551	1.26523	1.33608	1.21968	1.5709	1.49682	1.51837	1.59726	1.44236	1.54459
	Days	LNCaPENZ (enzalutamide)						LNCaPCON (enzalutamide)						LNCaPCON (vehicle)						LNCaPENZ-R (vechicle)
	0	0.121369	0.106072	0.126328	0.099027	0.124232	0.098071	0.099188	0.097155	0.113972	0.132841	0.133244	0.121107	0.120765	0.090221	0.103358	0.124891	0.100285	0.113127	0.093287	0.103858	0.100315	0.097115	0.126199	0.11211
	1	0.123784	0.164441	0.134854	0.211339	0.190809	0.206307	0.113116	0.097618	0.104059	0.125595	0.097014	0.103974	0.193025	0.204505	0.12627	0.199625	0.236599	0.196243	0.211661	0.197793	0.133385	0.213808	0.193658	0.204395
	2	0.321284	0.292675	0.336733	0.289232	0.304026	0.297158	0.135458	0.197749	0.127809	0.117485	0.135759	0.102952	0.358672	0.348206	0.398525	0.426099	0.370346	0.297887	0.225066	0.32355	0.414929	0.29829	0.367126	0.378901
	3	0.473456	0.456189	0.475091	0.532613	0.615473	0.566636	0.129245	0.115861	0.137827	0.116984	0.098492	0.167865	0.575626	0.647963	0.778945	0.575729	0.67984	0.600658	0.543034	0.507175	0.659202	0.588909	0.626712	0.677797
	4	0.970363	0.772897	0.671252	0.77028	0.755788	0.690273	0.137157	0.158101	0.13576	0.113016	0.202784	0.197257	1.0265	0.970362	0.862185	0.773903	1.0738	0.973685	1.20866	1.03716	0.869509	0.875245	0.93027	0.97065
	5	1.04059	0.970147	0.764845	0.844852	1.03757	1.04261	0.246562	0.196917	0.265683	0.266689	0.197652	0.137269	1.30829	1.3737	1.13217	1.46126	1.3727	1.35056	1.34049	1.21067	1.44516	1.56351	1.35358	1.58001
	Days	LAPC4ENZ (enzalutamide)						LAPC4CON (enzalutamide)						LAPC4CON (vehicle)						LAPC4ENZ-R (vechicle)
	0	0.091152	0.123568	0.091961	0.097924	0.097259	0.091465	0.106852	0.093521	0.097962	0.091021	0.11787	0.106576	0.091655	0.106757	0.114355	0.09137	0.080258	0.088711	0.098019	0.09156	0.097829	0.098304	0.11692	0.104201
	1	0.223582	0.200787	0.128221	0.155197	0.193948	0.210285	0.127273	0.117205	0.104762	0.155767	0.135821	0.156431	0.118344	0.105617	0.156526	0.177992	0.159091	0.177042	0.186302	0.190216	0.127747	0.106662	0.180216	0.199742
	2	0.296432	0.315428	0.281748	0.296812	0.323021	0.264613	0.150681	0.228901	0.212627	0.15353	0.16118	0.191021	0.338508	0.281201	0.299756	0.319002	0.40034	0.281302	0.328445	0.28152	0.251506	0.32901	0.336418	0.235075
	3	0.325401	0.534736	0.44498	0.477843	0.404899	0.433868	0.222442	0.18654	0.308684	0.249797	0.191194	0.23365	0.612021	0.444885	0.424465	0.535686	0.445455	0.414112	0.530219	0.612905	0.440136	0.535116	0.440421	0.497124
	4	0.535496	0.718351	0.603882	0.534831	0.737537	0.714343	0.251319	0.251221	0.308209	0.32825	0.433298	0.375778	0.740843	0.677206	0.619648	0.684803	0.792132	0.730301	0.794031	0.652511	0.727261	0.726976	0.821101	0.643963
	5	0.916125	0.72992	1.07707	0.915606	0.737423	0.916102	0.509282	0.619012	0.32768	0.429878	0.341927	0.405127	1.14926	0.982662	1.15908	1.00964	0.916081	1.14299	1.19675	1.17657	1.18345	1.28325	1.23132	1.09797
	Days	VCaPENZ (enzalutamide)						VCaPCON (enzalutamide)						VCaPCON (vehicle)						VCaPENZ-R (vechicle)
	0	0.090021	0.09193	0.080219	0.093021	0.090351	0.115234	0.095952	0.090216	0.103205	0.089983	0.10394	0.130384	0.0937485	0.089328	0.0917	0.110184	0.083021	0.090397	0.090626	0.094021	0.094758	0.102302	0.094574	0.114775
	1	0.103384	0.094808	0.088882	0.094942	0.088533	0.093968	0.088459	0.079424	0.110459	0.11505	0.080395	0.094853	0.123957	0.088302	0.093206	0.111194	0.088514	0.102838	0.101281	0.08856	0.103297	0.090534	0.072501	0.093932
	2	0.196128	0.243691	0.180302	0.161052	0.243621	0.253056	0.150021	0.115326	0.186486	0.154717	0.104307	0.180426	0.212563	0.298966	0.272155	0.295202	0.277398	0.29437	0.212196	0.196954	0.180335	0.298783	0.30319	0.246629
	3	0.339184	0.391521	0.400795	0.3985	0.308883	0.344509	0.156328	0.241854	0.225511	0.277297	0.29511	0.192822	0.390511	0.31733	0.370494	0.409977	0.461396	0.428343	0.488851	0.363695	0.397214	0.409151	0.363975	0.468595
	4	0.419067	0.563409	0.517315	0.478631	0.400703	0.489402	0.327247	0.272303	0.180021	0.297956	0.215869	0.295302	0.633559	0.521992	0.582599	0.613175	0.645036	0.610972	0.667854	0.687636	0.648737	0.583242	0.632393	0.579385
	5	0.62065	0.620117	0.694436	0.593131	0.592002	0.684612	0.391429	0.335511	0.309379	0.390787	0.2721	0.313021	0.789654	0.731256	0.784237	0.714912	0.605628	0.701047	0.822709	0.79351	0.795742	0.917247	0.7925	0.81361
	Supplementary Fig.1b
	Days	C4-2CON (vehicle)								C4-2CON (Enzalutamide)								C4-2ENZ-R (vechicle)								C4-2ENZ-R (Enzalutamide)
	0	87.2301	92.8023	99.6916	77.5041	86.521	109.722	79.6317	77.3016	77.7068	103.642	97.6653	110.025	99.891	90.7761	85.7105	76.1871	90.4722	77.3015	67.1703	97.5602	86.7211	95.4333	103.947	87.3302	70.2096	107.603	87.4328	97.564	86.7236	95.4365	73.5529	87.3315
	4	113.47	107.797	113.774	99.8943	97.362	87.4324	89.0538	80.3409	122.892	126.944	110.836	97.7667	111.039	99.893	101.92	97.3614	133.023	114.684	110.734	120.896	107.63	99.8012	99.8904	103.604	133.023	114.686	110.702	120.804	107.696	99.8033	99.8942	103.643
	8	209.459	194.822	161.391	124.715	126.235	188.644	200.903	198.876	216.404	106.986	194.115	131.301	169.8	168.685	127.249	103.947	129.781	136.367	123.19	122.182	110.736	104.954	111.742	107.696	129.781	136.367	123.196	122.183	110.735	104.96	111.748	107.695
	12	256.707	350.136	242.34	229.372	242.238	228.561	222.28	184.997	215.998	252.674	245.784	303.533	259.766	206.171	206.07	183.882	226.028	194.824	198.877	204.955	187.732	191.785	127.96	155.104	124.716	123.963	138.089	103.696	126.945	120.866	127.96	155.11
	16	538.375	440.305	459.351	350.846	405.858	364.32	377.997	360.041	417.408	442.229	512.946	408.898	371.919	394.714	282.257	355.911	361.078	256.929	349.832	232.614	269.795	330.58	235.552	184.389	198.978	196.141	147.207	131.301	168.483	127.958	134.239	164.126
	20	712.835	692.269	712.43	576.063	654.074	562.893	424.398	512.034	711.214	651.947	695.308	715.571	685.684	475.764	391.472	430.68	423.588	391.371	459.149	343.956	380.53	350.846	360.977	206.273	220.963	188.745	155.211	141.331	177.905	148.224	158.352	206.272
	24	908.065	806.752	887.802	806.752	707.162	601.088	593.995	620.337	837.146	830.054	766.126	677.072	763.087	604.127	593.996	489.542	553.471	469.272	506.867	430.882	469.28	405.554	431.896	369.892	304.14	266.655	201.207	306.572	302.215	219.139	124.817	123.905
	28	1021.23	999.246	976.046	874.53	806.752	735.833	644.855	651.44	948.286	935.723	874.53	928.327	833.904	569.681	661.774	537.97	638.269	523.077	502.814	573.733	566.641	472.421	508.893	425.513	316.095	234.336	218.126	367.866	300.189	330.583	148.22	133.327
	Supplementary Fig.1d			qPCR-ct value
	GAPDH
	C4-2CON			C4-2ENZ-R				LNCaPCON			LNCaPENZ-R				LAPC4CON			LAPC4ENZ-R				VCaPCON			VCaPENZ-R
	ENZ (0 μM)	ENZ (15 μM)	ENZ (30 μM)	ENZ (0 μM)	ENZ (15 μM)	ENZ (30 μM)		ENZ (0 μM)	ENZ (5 μM)	ENZ (10 μM)	ENZ (0 μM)	ENZ (5 μM)	ENZ (10 μM)		ENZ (0 μM)	ENZ (15 μM)	ENZ (30 μM)	ENZ (0 μM)	ENZ (15 μM)	ENZ (30 μM)		ENZ (0 μM)	ENZ (15 μM)	ENZ (30 μM)	ENZ (0 μM)	ENZ (15 μM)	ENZ (30 μM)
	17.16	17.44	17.3	16.82	17.45	16.98		17.33	17.14	17.18	17.21	16.73	17.03		17.09	17.19	17.22	17.39	17.34	17.4		17.73	17.51	17.09	17.61	17.66	17.52
	17.53	17.27	17.59	16.79	17.02	16.57		17.75	17.05	17.34	17.08	17.12	16.75		17.33	17.08	17.28	17.04	17.01	17.61		17.22	17.31	17.24	17.09	17.05	17.17
	17.89	17.63	17.09	17.06	17.39	17.07		17.66	17.36	17.01	17.7	16.9	17.09		17.62	17.51	17.07	17.55	17.24	17.12		17.39	17.22	17.03	17.11	17.34	17.05
	KLK3
	C4-2CON			C4-2ENZ-R				LNCaPCON			LNCaPENZ-R				LAPC4CON			LAPC4ENZ-R				VCaPCON			VCaPENZ-R
	ENZ (0 μM)	ENZ (15 μM)	ENZ (30 μM)	ENZ (0 μM)	ENZ (15 μM)	ENZ (30 μM)		ENZ (0 μM)	ENZ (5 μM)	ENZ (10 μM)	ENZ (0 μM)	ENZ (5 μM)	ENZ (10 μM)		ENZ (0 μM)	ENZ (15 μM)	ENZ (30 μM)	ENZ (0 μM)	ENZ (15 μM)	ENZ (30 μM)		ENZ (0 μM)	ENZ (15 μM)	ENZ (30 μM)	ENZ (0 μM)	ENZ (15 μM)	ENZ (30 μM)
	20.38	21.82	22.16	24.38	25.43	24.65		20.19	22.08	22.48	22.63	23.99	24.21		20.87	22.12	22.34	22.65	23.19	23.71		20.05	21.26	21.4	21.51	21.64	22.3
	20.4	21.87	22.44	24.91	25.4	24.58		20.31	21.89	21.85	22.48	23.21	23.63		20.74	21.9	22.65	22.29	22.59	23.59		20.26	21.3	21.52	21.48	21.83	21.83
	20.12	21.81	22.08	25.13	24.73	25.05		20.09	22.29	22.1	22.11	23.1	23.89		20.37	22.34	22.43	22.71	23.29	23.16		20.28	21.51	21.5	21.78	22.1	22.15
	Supplementary Fig.1e											Supplementary Fig.1g
	Supplementary Fig.1c and f
	RNA-seq data are available at Gene Expression Omnibus (GEO): GSE136130, https://www.ncbi.nlm.nih.gov/geo.

## Sheet: Figure S2
	Supplementary Fig.2a
							C4-2CON																C4-2ENZ-R
						Days	shCon					shAR#1					shAR#2						shCon					shAR#1					shAR#2
						0	0.110632	0.117219	0.116567	0.107679	0.105962	0.112362	0.116258	0.116332	0.117156	0.105836	0.097495	0.103325	0.093635	0.099295	0.104447		0.110811	0.112124	0.092022	0.116669	0.115154	0.118286	0.118589	0.102427	0.14768	0.133033	0.114447	0.116467	0.097073	0.129195	0.137983
						1	0.191217	0.20647	0.220814	0.214854	0.188085	0.167075	0.198389	0.188381	0.194247	0.177984	0.167176	0.17556	0.178994	0.17061	0.169702		0.213136	0.239198	0.226874	0.21051	0.210106	0.190712	0.182429	0.199197	0.180206	0.1895	0.251724	0.249097	0.252229	0.243845	0.329604
						2	0.284351	0.325059	0.317685	0.304251	0.295664	0.212834	0.223945	0.23445	0.217379	0.220107	0.223238	0.22839	0.218288	0.201823	0.187479		0.48577	0.46173	0.413243	0.447991	0.412334	0.317079	0.36304	0.335463	0.293035	0.310613	0.308089	0.336776	0.323645	0.304856	0.312533
						3	0.610319	0.6084	0.59102	0.586177	0.661533	0.259401	0.311927	0.271017	0.303341	0.310412	0.246471	0.292023	0.303847	0.293543	0.30627		0.759212	0.640522	0.808506	0.659411	0.830527	0.455567	0.490923	0.40092	0.465669	0.394657	0.389909	0.430718	0.415566	0.40395	0.363585
						4	0.958308	1.11942	0.975188	1.08913	0.806991	0.359605	0.329402	0.457586	0.398597	0.43486	0.305058	0.263643	0.374758	0.358999	0.364759		1.24276	0.992047	0.976693	1.00427	0.996794	0.423506	0.444456	0.502942	0.502235	0.500114	0.487993	0.432031	0.443671	0.456709	0.392939
							LNCaPCON																LNCaPENZ-R
						Days	shCon					shAR#1					shAR#2						shCon					shAR#1					shAR#2
						0	0.105765	0.107084	0.087197	0.111537	0.110061	0.111553	0.102974	0.107478	0.101283	0.108519	0.096285	0.098009	0.085783	0.094633	0.061311		0.107081	0.101808	0.118036	0.123207	0.107132	0.099224	0.126921	0.092651	0.101985	0.144124	0.108921	0.107183	0.114005	0.115286	0.114366
						1	0.207019	0.232819	0.220645	0.204476	0.204074	0.164344	0.103069	0.122027	0.130404	0.160888	0.12129	0.156833	0.111962	0.087702	0.143415		0.223773	0.200103	0.263619	0.24441	0.222637	0.140981	0.106976	0.127131	0.110075	0.116279	0.127751	0.123298	0.114313	0.116072	0.191524
						2	0.37687	0.453146	0.405137	0.439574	0.404263	0.20268	0.14151	0.111658	0.276788	0.167903	0.190154	0.14928	0.215923	0.243202	0.142171		0.374677	0.58708	0.440301	0.460365	0.434418	0.168682	0.261497	0.221705	0.130542	0.123824	0.272047	0.129095	0.120414	0.189664	0.210335
						3	0.676925	0.753171	0.705118	0.631063	0.704275	0.205301	0.22583	0.205614	0.310045	0.294857	0.237249	0.257683	0.213257	0.207926	0.125537		0.778501	0.706459	0.892164	0.587391	0.718966	0.277317	0.262532	0.306459	0.252816	0.316589	0.303359	0.217364	0.204857	0.261705	0.28062
						4	1.13288	1.14234	0.991269	0.925185	1.03847	0.253695	0.336307	0.231692	0.332958	0.183682	0.277156	0.283675	0.23202	0.328695	0.292618		1.26645	0.987168	1.05376	0.937749	0.986086	0.27069	0.338363	0.280358	0.357698	0.251226	0.392884	0.299693	0.261029	0.251355	0.336622
							LAPC4ON																LAPC4ENZ-R
						Days	shCon					shAR#1					shAR#2						shCon					shAR#1					shAR#2
						0	0.101521	0.119115	0.113054	0.127485	0.098814	0.090009	0.127162	0.101307	0.103436	0.112195	0.082448	0.126197	0.122174	0.108756	0.127816		0.102242	0.142196	0.101726	0.116424	0.128435	0.110396	0.130396	0.114558	0.107239	0.120565	0.116117	0.101606	0.102321	0.106892	0.130219
						1	0.22953	0.200424	0.158061	0.184887	0.260503	0.140245	0.129576	0.117561	0.110311	0.128234	0.169043	0.116526	0.147701	0.117302	0.133096		0.261127	0.274587	0.223619	0.284948	0.272619	0.157543	0.178258	0.127407	0.119845	0.109179	0.120661	0.157168	0.129876	0.194152	0.113051
						2	0.378476	0.374126	0.405199	0.317468	0.441762	0.206325	0.181676	0.210785	0.137241	0.159811	0.130625	0.181841	0.211608	0.131027	0.107359		0.416489	0.3589	0.435341	0.351962	0.387591	0.244162	0.132995	0.158682	0.12388	0.130098	0.202651	0.210382	0.121709	0.163038	0.114698
						3	0.70682	0.678082	0.584287	0.617846	0.720285	0.176382	0.223096	0.203719	0.250142	0.231601	0.127916	0.217829	0.233463	0.174503	0.239784		0.649391	0.589212	0.698743	0.623496	0.635719	0.116629	0.243513	0.202185	0.191106	0.274484	0.244592	0.203532	0.180747	0.223104	0.229321
						4	0.880535	0.887693	0.701207	0.78747	0.701564	0.269216	0.300871	0.285035	0.269203	0.364195	0.316702	0.419638	0.364212	0.308786	0.332541		0.721566	0.786427	0.859392	0.851289	0.899934	0.271828	0.356975	0.395785	0.357485	0.345967	0.354201	0.428361	0.350961	0.378917	0.395381
							VCaPCON																VCaPENZ-R
						Days	shCon					shAR#1					shAR#2						shCon					shAR#1					shAR#2
						0	0.088815	0.088003	0.126473	0.080847	0.07972	0.087597	0.090002	0.080146	0.097953	0.104751	0.077548	0.089891	0.06957	0.089901	0.106903		0.089732	0.088912	0.127779	0.081682	0.080544	0.088502	0.090932	0.080974	0.098962	0.105833	0.078349	0.090819	0.070287	0.09083	0.108007
						1	0.118738	0.128442	0.201638	0.190267	0.202651	0.125366	0.097281	0.111866	0.097369	0.100224	0.137242	0.093751	0.103362	0.088774	0.097991		0.119146	0.128882	0.20233	0.19092	0.203346	0.125796	0.097614	0.11225	0.093652	0.100568	0.137713	0.098361	0.101503	0.089079	0.098327
						2	0.238948	0.303027	0.306681	0.325825	0.269389	0.137181	0.114347	0.234005	0.199453	0.128401	0.125102	0.201636	0.114952	0.189344	0.118289		0.239768	0.304067	0.307734	0.326943	0.270314	0.137652	0.114739	0.2348	0.200138	0.128841	0.125532	0.202328	0.115346	0.189993	0.118695
						3	0.331448	0.427846	0.463067	0.451902	0.401181	0.236005	0.272097	0.206052	0.216514	0.289352	0.206264	0.235589	0.295383	0.224423	0.216108		0.332586	0.429314	0.464653	0.453421	0.402558	0.23681	0.272684	0.206215	0.21691	0.188842	0.206972	0.236397	0.29605	0.225193	0.216502
						4	0.707056	0.627865	0.68443	0.616553	0.633522	0.366175	0.431564	0.294635	0.372215	0.340023	0.405409	0.392331	0.313865	0.425025	0.372714		0.59845	0.617348	0.705541	0.699241	0.648845	0.33965	0.379253	0.292165	0.444642	0.457719	0.333481	0.353098	0.470797	0.294248	0.320403
	Supplementary Fig.2b
	The H3K4me1 ChIP-seq data are available at Gene Expression Omnibus (GEO): GSE103449, https://www.ncbi.nlm.nih.gov/geo. The other ChIP-seq data are available at Gene Expression Omnibus (GEO): GSE136130, https://www.ncbi.nlm.nih.gov/geo.

## Sheet: Figure S3
	Supplementary Fig.3a
	RNA-seq data are available at Gene Expression Omnibus (GEO): GSE136130, https://www.ncbi.nlm.nih.gov/geo.
	Supplementary Fig.3b						Supplementary Fig.3c
	Supplementary Fig.3d
					Days	Lenti-CXXC4 C4-2CON + ENZ						Lenti-Vector C4-2CON + ENZ						Lenti-CXXC4 C4-2CON + DMSO						Lenti-Vetcor C4-2CON + DMSO
					0	0.104752	0.100845	0.099761	0.087587	0.103335	0.087992	0.0907551	0.076879	0.096959	0.078893	0.0873118	0.105109	0.09771	0.103381	0.088542	0.113818	0.097524	0.087791	0.09683	0.087503	0.103504	0.087681	0.076504	0.0978
					1	0.138252	0.122059	0.198675	0.128435	0.097505	0.114266	0.0980726	0.104651	0.113405	0.099791	0.098952	0.111938	0.114017	0.098046	0.012607	0.111701	0.090831	0.100893	0.107947	0.097826	0.13384	0.121512	0.100058	0.104607
					2	0.271647	0.354437	0.299885	0.230151	0.310512	0.300189	0.233289	0.22418	0.188797	0.165549	0.223006	0.22954	0.239421	0.199256	0.180702	0.28766	0.299124	0.26654	0.236477	0.224261	0.19906	0.205827	0.277771	0.299241
					3	0.464149	0.499573	0.533073	0.431964	0.513033	0.578415	0.337009	0.380448	0.400771	0.391177	0.33045	0.339661	0.603551	0.499335	0.575212	0.563089	0.600545	0.55916	0.640497	0.60096	0.640921	0.607129	0.461381	0.609871
					4	0.707154	0.671731	0.765553	0.700657	0.715352	0.609487	0.43071	0.56339	0.570693	0.478615	0.539247	0.489385	0.802968	0.873984	0.886135	0.76132	0.742228	0.835561	0.907196	0.888108	0.89706	0.97365	1.04499	0.977426
					5	0.90755	0.980422	0.876172	0.975058	0.768791	0.904413	0.606114	0.690943	0.621036	0.512143	0.591982	0.674653	1.0751	1.26628	1.126	1.07843	0.997496	1.22915	1.2384	1.183	1.21317	1.07849	1.31237	1.25165
						Days	Lenti-CXXC5 C4-2CON + ENZ						Lenti-Vector C4-2CON + ENZ						Lenti-CXXC5 C4-2CON + DMSO						Lenti-Vetcor C4-2CON + DMSO
						0	0.09694	0.120481	0.086587	0.075976	0.095496	0.084605	0.098639	0.098549	0.075486	0.103704	0.0966371	0.112683	0.112653	0.09663	0.086627	0.110311	0.08933	0.074575	0.120121	0.08959	0.09883	0.099001	0.092758	0.102113
						1	0.125526	0.098491	0.150151	0.152554	0.098799	0.121522	0.093462	0.131233	0.146648	0.102403	0.112413	0.10245	0.195594	0.125536	0.186588	0.137036	0.198942	0.124621	0.235638	0.221624	0.196698	0.221724	0.185587	0.112761
						2	0.263776	0.223786	0.352456	0.241744	0.290291	0.273671	0.220122	0.236819	0.196738	0.115807	0.266069	0.274771	0.223826	0.263366	0.430935	0.216218	0.323927	0.30681	0.384889	0.363561	0.365769	0.254957	0.369073	0.387793
						3	0.447302	0.437242	0.537042	0.432977	0.541797	0.556963	0.325729	0.36617	0.421686	0.356513	0.325929	0.333036	0.63314	0.42583	0.626251	0.553159	0.622015	0.626023	0.790569	0.670197	0.754863	0.570106	0.686093	0.755363
						4	0.753161	0.683652	0.806024	0.69298	0.757173	0.686367	0.41602	0.56382	0.575181	0.426931	0.555161	0.520931	0.754585	0.883627	0.962473	0.746354	0.790302	0.886496	0.886291	0.790299	0.857066	1.06608	1.09761	1.10342
						5	0.906326	0.987538	0.855034	0.997588	0.766615	0.786264	0.557363	0.636443	0.66317	0.552959	0.552678	0.636285	1.03568	1.33395	1.26968	0.966777	1.12654	1.22484	1.03755	1.22616	1.32674	1.20086	1.36638	1.13784

## Sheet: Figure S4
	Supplementary Fig.4a				Supplementary Fig.4b
								Migration cells per field
								C4-2CON	C4-2ENZ-R
								18	95
								26	112
								34	86
								15	79
								12	109
	Supplementary Fig.4c
	RNA-seq data are available at Gene Expression Omnibus (GEO): GSE136130, https://www.ncbi.nlm.nih.gov/geo.
	Supplementary Fig.4d
	RNA-seq data was derived from cBioPortal (https://www.cbioportal.org/).
	Supplementary Fig.4e
	Supplementary Fig.4f		(OD value)
		LNCaPCON						LNCaPENZ-R
	shCon	0.813983	0.820766	0.71223	0.664751	0.746151		0.859763	0.661627	0.715375	0.63661	0.669434
	shAR#1	0.180601	0.265821	0.166362	0.243113	0.131977		0.183766	0.229201	0.190329	0.242833	0.170315
	shAR#2	0.194493	0.201439	0.166708	0.236171	0.215332		0.266723	0.203455	0.177203	0.17064	0.22852
	shCXXC5#1	0.472341	0.443687	0.543017	0.527916	0.548749		0.229707	0.225507	0.301901	0.315027	0.218944
	shCXXC5#2	0.604318	0.554445	0.520964	0.465395	0.534856		0.293185	0.295478	0.223124	0.340098	0.297596
	shID1#1	0.47912	0.395933	0.459691	0.479287	0.409825		0.325109	0.295338	0.288732	0.391422	0.333535
	shID1#2	0.455031	0.441262	0.530869	0.540552	0.541803		0.320407	0.334716	0.33245	0.365162	0.344509
		VCaPCON						VCaPENZ-R
	shCon	0.5985	0.603373	0.477185	0.53525	0.476859		0.439907	0.47945	0.523935	0.518992	0.548649
	shAR#1	0.186352	0.204504	0.193741	0.182977	0.248215		0.165721	0.216325	0.22016	0.215095	0.210918
	shAR#2	0.215268	0.28523	0.247552	0.209886	0.226031		0.21594	0.22668	0.213931	0.231006	0.241041
	shCXXC5#1	0.420848	0.404165	0.376325	0.435917	0.392933		0.286385	0.241031	0.30131	0.261137	0.33625
	shCXXC5#2	0.371337	0.403627	0.41439	0.418515	0.478971		0.311355	0.29629	0.281224	0.291268	0.246071
	shID1#1	0.410365	0.462826	0.419652	0.421651	0.484353		0.340325	0.361574	0.341487	0.35126	0.32139
	shID1#2	0.419772	0.473589	0.495116	0.425154	0.452062		0.35153	0.343695	0.366596	0.346509	0.331443
		LAPC4CON						LAPC4ENZ-R
	shCon	0.65151	0.578541	0.630662	0.568117	0.583753		0.50487	0.520816	0.595218	0.589903	0.547388
	shAR#1	0.337409	0.397662	0.271132	0.340365	0.313308		0.280216	0.319952	0.249652	0.375115	0.303254
	shAR#2	0.37356	0.36151	0.289208	0.391636	0.343434		0.281323	0.297885	0.39718	0.248238	0.270303
	shCXXC5#1	0.518032	0.506114	0.494063	0.536652	0.457912		0.359352	0.389536	0.325412	0.38251	0.386521
	shCXXC5#2	0.475035	0.520365	0.549652	0.469963	0.536521		0.358566	0.325467	0.353041	0.386352	0.386148
	shID1#1	0.548291	0.475988	0.52516	0.554364	0.542265		0.439652	0.435795	0.440325	0.41373	0.380125
	shID1#2	0.590467	0.53624	0.584441	0.518162	0.524189		0.387152	0.468894	0.380631	0.430279	0.441312

[truncated: 4 more sheets: Figure S5, Figure S6, Figure S7, Figure S8]
